# Supplementary material for: Gradient to sectioning CUBE workflow for the generation and imaging of organoids with localized differentiation
Source: Commun Biol. 2023 Mar 21;6:299. doi: 10.1038/s42003-023-04694-5 (PMC10030548; doi:10.1038/s42003-023-04694-5)
Supplement: Supplementary file 3 — Supplementary Data 1 [file 42003_2023_4694_MOESM3_ESM.xlsx]

## Sheet: Figure 3b
mm	FITC_D0_n1	FITC_D0_n2	FITC_D0_n3	FITC_D0_n4	FITC_D0_n5	FITC_D1_n1	FITC_D1_n2	FITC_D1_n3	FITC_D1_n4	FITC_D1_n5	FITC_D2_n1	FITC_D2_n2	FITC_D2_n3	FITC_D2_n4	FITC_D2_n5	FITC_D3_n1	FITC_D3_n2	FITC_D3_n3	FITC_D3_n4	FITC_D3_n5	FITC_D4_n1	FITC_D4_n2	FITC_D4_n3	FITC_D4_n4	FITC_D4_n5	FITC_D5_n1	FITC_D5_n2	FITC_D5_n3	FITC_D5_n4	FITC_D5_n5	TRITC_D0_n1	TRITC_D0_n2	TRITC_D0_n3	TRITC_D0_n4	TRITC_D0_n5	TRITC_D1_n1	TRITC_D1_n2	TRITC_D1_n3	TRITC_D1_n4	TRITC_D1_n5	TRITC_D2_n1	TRITC_D2_n2	TRITC_D2_n3	TRITC_D2_n4	TRITC_D2_n5	TRITC_D3_n1	TRITC_D3_n2	TRITC_D3_n3	TRITC_D3_n4
0	0.574222	0.522667	0.905778	1.42311	0.537778	15.5804	18.5191	14.5493	15.0551	15.8738	19.0809	21.8498	21.6311	15.904	19.9129	19.4453	19.9449	23.5236	17.1484	21.184	19.6267	19.9742	20.2187	15.1698	21.3671	19.432	19.6791	22.8684	13.8276	21.736	0.712	0.385778	1.43556	1.312	0.560889	9.2098	9.832	12.7511	9.55556	9.5698	13.8151	13.8702	15.7529	11.5707	13.5191	15.4978	13.7884	17.3822	12.6596
0.00585938	0.583111	0.514667	0.877333	1.35467	0.530667	15.5893	18.5547	14.776	15.2942	15.864	19.0667	21.8827	21.9529	16.12	19.912	19.4382	20.0062	23.7787	17.4373	21.1884	19.6036	20.0267	20.4213	15.3333	21.3964	19.4249	19.7476	23.1947	13.9342	21.7422	0.707556	0.385778	1.33689	1.256	0.549333	9.2204	9.8729	12.3253	9.62133	9.5893	13.848	13.9271	15.8267	11.5973	13.5369	15.5387	13.848	17.4711	12.7182
0.0117188	0.568	0.504	0.863111	1.28444	0.514667	15.5769	18.5813	15.0018	15.5378	15.8649	19.0596	21.9413	22.2409	16.3751	19.8933	19.4391	20.0587	24.032	17.7538	21.2009	19.5902	20.0747	20.6498	15.5422	21.416	19.4071	19.8089	23.4818	14.0578	21.7298	0.688889	0.377778	1.24889	1.18044	0.544889	9.2364	9.9218	11.944	9.69511	9.6036	13.872	13.9902	15.9253	11.6222	13.5733	15.5609	13.92	17.576	12.8116
0.0175781	0.573333	0.505778	0.845333	1.22311	0.519111	15.5733	18.6213	15.248	15.7644	15.8409	19.0667	21.9813	22.5129	16.6187	19.8969	19.4213	20.1022	24.2542	18.0516	21.2009	19.5804	20.1307	20.9387	15.7484	21.4098	19.3938	19.848	23.7396	14.1929	21.7324	0.685333	0.384889	1.11911	1.11822	0.533333	9.2667	9.9724	11.6338	9.78311	9.6364	13.9147	14.0462	16.0498	11.6818	13.6053	15.624	13.9947	17.7191	12.912
0.0234375	0.576889	0.494222	0.820444	1.168	0.512889	15.5591	18.6453	15.4764	15.968	15.832	19.0596	22.0151	22.7636	16.8827	19.8916	19.4098	20.1378	24.4498	18.3378	21.1911	19.5662	20.1813	21.2587	15.9893	21.424	19.3724	19.8898	23.9804	14.3458	21.7138	0.681778	0.369778	1.01333	1.04178	0.531556	9.2933	10.0116	11.3707	9.86667	9.6507	13.9396	14.0933	16.1716	11.7547	13.6329	15.632	14.048	17.8551	13.0329
0.0292969	0.558222	0.485333	0.804444	1.11111	0.513778	15.5511	18.6596	15.7618	16.1431	15.8284	19.0578	22.0542	22.9893	17.1351	19.9031	19.3849	20.1804	24.6338	18.6302	21.1902	19.5573	20.2347	21.6293	16.2684	21.4142	19.3769	19.9244	24.184	14.5324	21.6951	0.664	0.376889	0.91556	0.968	0.523556	9.3173	10.0649	11.1653	9.93956	9.6622	13.9609	14.1431	16.312	11.8364	13.6693	15.6578	14.1084	18.0009	13.1529
0.0351562	0.563556	0.471111	0.782222	1.08444	0.517333	15.5387	18.6587	16.0738	16.2862	15.8213	19.0604	22.0729	23.1804	17.4107	19.8907	19.392	20.2151	24.8027	18.8996	21.168	19.5644	20.2898	21.9991	16.5556	21.4116	19.3653	19.9716	24.3707	14.7316	21.7076	0.668444	0.369778	0.81511	0.89689	0.530667	9.3502	10.1058	11.0089	10.0364	9.6898	13.9867	14.1858	16.4498	11.9298	13.7138	15.6853	14.1751	18.136	13.2907
0.0410156	0.546667	0.465778	0.757333	1.04089	0.497778	15.5378	18.6613	16.4044	16.4044	15.808	19.048	22.1102	23.3387	17.648	19.9076	19.3627	20.2542	24.9307	19.1236	21.1511	19.5707	20.3173	22.3698	16.8427	21.4133	19.3698	20.016	24.5218	14.9671	21.6987	0.665778	0.373333	0.74044	0.83822	0.522667	9.3804	10.144	10.8951	10.1111	9.7182	14.0169	14.24	16.584	12.0489	13.7467	15.7022	14.2187	18.2711	13.4213
0.046875	0.536	0.459556	0.744889	0.98578	0.487111	15.5129	18.6631	16.7209	16.5307	15.7973	19.0329	22.1449	23.48	17.8836	19.9129	19.3627	20.288	25.0578	19.3173	21.1307	19.56	20.3476	22.7333	17.1511	21.4062	19.3831	20.0596	24.6569	15.2222	21.7164	0.660444	0.370667	0.688	0.77956	0.504889	9.4053	10.1884	10.8302	10.2107	9.7476	14.056	14.2924	16.7129	12.1778	13.7787	15.7289	14.2871	18.3991	13.5591
0.0527344	0.541333	0.450667	0.737778	0.936	0.480889	15.504	18.6658	17.0187	16.632	15.7947	19.0311	22.1591	23.6071	18.1093	19.9236	19.3431	20.3369	25.1609	19.4969	21.1244	19.5467	20.3671	23.0764	17.4533	21.4107	19.3884	20.0578	24.7804	15.4711	21.6951	0.653333	0.368889	0.648	0.71378	0.497778	9.4356	10.2151	10.8187	10.304	9.7769	14.0844	14.3458	16.8276	12.296	13.8116	15.7573	14.3493	18.5022	13.6836
0.0585938	0.522667	0.456889	0.713778	0.89156	0.489778	15.4907	18.6693	17.2942	16.7022	15.7893	19.024	22.1787	23.7227	18.3084	19.9244	19.3307	20.3591	25.2311	19.6524	21.1324	19.5271	20.3831	23.3973	17.7253	21.3982	19.3876	20.0596	24.8747	15.7564	21.6933	0.643556	0.367111	0.624	0.67111	0.493333	9.4702	10.2684	10.8409	10.3964	9.8124	14.1093	14.3973	16.9476	12.4204	13.8551	15.776	14.4027	18.5964	13.8107
0.0644531	0.519111	0.449778	0.715556	0.84267	0.479111	15.4747	18.6791	17.5129	16.7867	15.7849	18.9858	22.1876	23.7991	18.4916	19.9458	19.2969	20.3822	25.3013	19.7858	21.1236	19.5378	20.424	23.672	18.0187	21.4204	19.3902	20.0693	24.9538	16.0391	21.6898	0.630222	0.363556	0.58756	0.64444	0.478222	9.4978	10.3004	10.888	10.4764	9.8311	14.1458	14.4418	17.0373	12.5209	13.9067	15.8204	14.4507	18.6853	13.9271
0.0703125	0.523556	0.449778	0.694222	0.80356	0.483556	15.456	18.6782	17.7093	16.8373	15.7751	18.9929	22.1982	23.864	18.6533	19.96	19.2836	20.3956	25.3733	19.9244	21.1262	19.5253	20.4427	23.9307	18.2853	21.3982	19.368	20.0836	25.0187	16.3324	21.688	0.635556	0.369778	0.56978	0.60622	0.476444	9.5253	10.3476	10.9707	10.5476	9.8693	14.16	14.4747	17.1289	12.632	13.9573	15.8364	14.4996	18.7591	14.0436
0.0761719	0.514667	0.441778	0.687111	0.76889	0.464889	15.4427	18.6613	17.8907	16.88	15.7716	18.9858	22.1751	23.92	18.7991	19.968	19.2658	20.4142	25.4187	20.0462	21.1236	19.5209	20.4551	24.1742	18.56	21.4	19.376	20.1182	25.0622	16.6276	21.6978	0.611556	0.358222	0.552	0.57333	0.459556	9.5476	10.3733	11.0649	10.6204	9.8898	14.2053	14.512	17.2178	12.7404	14.0133	15.8604	14.5564	18.8373	14.1573
0.0820312	0.510222	0.44	0.679111	0.73511	0.463111	15.4364	18.6462	18.0409	16.9191	15.7573	18.9733	22.1867	23.9636	18.9111	19.9858	19.2471	20.4249	25.4471	20.1591	21.1218	19.5129	20.4711	24.3724	18.8	21.3902	19.3804	20.1413	25.0969	16.9413	21.6853	0.607111	0.354667	0.53333	0.54222	0.462222	9.5653	10.3973	11.1609	10.6782	9.9262	14.2409	14.5396	17.2951	12.8382	14.0587	15.8933	14.592	18.936	14.264
0.0878906	0.510222	0.422222	0.672	0.70844	0.445333	15.4116	18.6089	18.1778	16.9582	15.7662	18.9609	22.1582	24.0071	19.0169	19.9876	19.2231	20.4133	25.4622	20.2622	21.1378	19.5147	20.4844	24.576	19.0258	21.4062	19.3733	20.1378	25.1289	17.2382	21.6898	0.611556	0.348444	0.52533	0.528	0.463111	9.592	10.4151	11.2729	10.7449	9.936	14.2818	14.584	17.3831	12.9538	14.1209	15.912	14.6444	19.0071	14.3618
0.09375	0.508444	0.425778	0.662222	0.68178	0.443556	15.4071	18.5653	18.2898	16.9831	15.768	18.9484	22.1502	24.0222	19.1227	19.9724	19.1947	20.4187	25.4729	20.3431	21.1342	19.5129	20.4853	24.7209	19.2249	21.3991	19.3716	20.1342	25.1716	17.5342	21.6667	0.606222	0.342222	0.52889	0.51111	0.448889	9.6204	10.4498	11.3653	10.8098	9.9813	14.3049	14.6036	17.4693	13.064	14.1636	15.9493	14.6693	19.0756	14.4596
0.0996094	0.492444	0.416	0.647111	0.66844	0.444444	15.4062	18.5369	18.4009	17.016	15.7547	18.9324	22.1413	24.0364	19.1822	19.9751	19.1751	20.4276	25.4622	20.392	21.1351	19.4942	20.4827	24.8667	19.4	21.4053	19.3724	20.1289	25.1716	17.816	21.664	0.592	0.351111	0.51644	0.496	0.434667	9.6418	10.4871	11.4604	10.8587	10.0027	14.352	14.64	17.5307	13.1698	14.2018	15.9804	14.7342	19.1262	14.5573
0.105469	0.495111	0.415111	0.645333	0.64889	0.442667	15.376	18.4996	18.464	17.0204	15.7582	18.9093	22.12	24.0213	19.256	19.9716	19.1529	20.4124	25.4436	20.44	21.1449	19.4933	20.4836	24.9867	19.5716	21.432	19.3671	20.1138	25.1867	18.1156	21.664	0.583111	0.332444	0.49956	0.48889	0.439111	9.6747	10.52	11.5413	10.9049	10.0498	14.3716	14.6764	17.5938	13.2462	14.2382	16.0213	14.7644	19.1698	14.6391
0.111328	0.497778	0.410667	0.635556	0.63378	0.438222	15.3467	18.4729	18.5191	17.032	15.752	18.8969	22.1013	24.0258	19.3067	19.9769	19.1395	20.4231	25.44	20.4702	21.1698	19.4622	20.4836	25.1013	19.7298	21.4338	19.36	20.1102	25.192	18.3671	21.6631	0.591111	0.340444	0.49689	0.46844	0.432889	9.6969	10.5627	11.6027	10.9636	10.0951	14.4089	14.7218	17.6409	13.3164	14.2809	16.048	14.8036	19.2267	14.7182
0.117188	0.494222	0.408	0.624	0.63111	0.429333	15.3156	18.432	18.56	17.0169	15.744	18.8649	22.0916	24.0018	19.3689	19.9911	19.1209	20.4151	25.4809	20.4916	21.1831	19.4542	20.4764	25.192	19.8578	21.4427	19.3582	20.1102	25.1991	18.6036	21.6604	0.582222	0.336889	0.49689	0.46933	0.424	9.7236	10.5751	11.6773	11.0098	10.1387	14.4356	14.7556	17.6871	13.3787	14.3209	16.0836	14.8391	19.2871	14.7609
0.123047	0.491556	0.410667	0.600889	0.62044	0.434667	15.2978	18.3938	18.5938	17.0124	15.7449	18.8596	22.0649	23.9733	19.4018	20.0204	19.1182	20.4036	25.5084	20.5102	21.1733	19.4471	20.4649	25.256	19.9778	21.4569	19.3564	20.096	25.168	18.8098	21.6684	0.576	0.337778	0.48356	0.45956	0.425778	9.7538	10.6036	11.7502	11.0436	10.1707	14.4604	14.7911	17.7227	13.4453	14.3662	16.1164	14.8711	19.3511	14.8116
0.128906	0.477333	0.387556	0.599111	0.62489	0.418667	15.2764	18.3556	18.6222	17.016	15.7422	18.8382	22.0489	23.9458	19.4267	20.024	19.0942	20.3849	25.504	20.5067	21.1778	19.4338	20.4684	25.3067	20.0676	21.4489	19.3538	20.0951	25.1564	19.0151	21.6702	0.569778	0.336	0.48978	0.45422	0.420444	9.7653	10.6204	11.8009	11.0942	10.2178	14.4907	14.8116	17.7564	13.5182	14.4249	16.1431	14.9102	19.408	14.8542
0.134766	0.470222	0.388444	0.6	0.62044	0.416889	15.264	18.3147	18.6409	17.0151	15.7413	18.8204	22.0293	23.9067	19.4516	20.0284	19.0809	20.4009	25.5004	20.5182	21.1822	19.4062	20.4569	25.3582	20.1484	21.4373	19.3591	20.0978	25.1049	19.208	21.6853	0.558222	0.335111	0.48267	0.45778	0.409778	9.7858	10.6391	11.8569	11.1378	10.2516	14.5298	14.8329	17.7956	13.5893	14.4551	16.1653	14.9351	19.4667	14.9013
0.140625	0.476444	0.389333	0.592	0.61778	0.408	15.2373	18.2756	18.664	17.0036	15.7333	18.8124	22.0124	23.8924	19.4729	20.0231	19.0578	20.3876	25.4836	20.5298	21.1769	19.4062	20.4613	25.3884	20.2356	21.4551	19.3742	20.0951	25.056	19.3813	21.6907	0.551111	0.328889	0.47733	0.456	0.407111	9.7973	10.6578	11.9156	11.1876	10.2898	14.5582	14.8471	17.8302	13.6542	14.5138	16.1938	14.9698	19.5147	14.9404
0.146484	0.465778	0.385778	0.579556	0.61867	0.405333	15.2196	18.24	18.6684	17	15.7253	18.7804	21.992	23.9084	19.48	20.0204	19.0427	20.3716	25.4471	20.528	21.1733	19.3795	20.4436	25.4187	20.2889	21.4524	19.3698	20.1013	25.0516	19.5422	21.704	0.566222	0.334222	0.47911	0.43378	0.403556	9.8391	10.6711	11.9716	11.2258	10.3058	14.5831	14.8631	17.9013	13.6969	14.5644	16.2276	14.9938	19.5547	14.976
0.152344	0.450667	0.389333	0.584889	0.60711	0.409778	15.1938	18.2249	18.6596	16.9769	15.7369	18.7609	21.9627	23.9013	19.4907	20.0151	19.0293	20.3698	25.416	20.5396	21.1796	19.3627	20.4391	25.4347	20.344	21.4533	19.3529	20.1084	25.048	19.6809	21.7031	0.549333	0.321778	0.46044	0.44178	0.406222	9.8684	10.7067	12.0302	11.2578	10.3467	14.6142	14.9004	17.9707	13.7422	14.6027	16.2622	15.0258	19.608	15.0311
0.158203	0.454222	0.390222	0.565333	0.60178	0.395556	15.1689	18.1804	18.6596	16.9653	15.7253	18.7173	21.9467	23.8729	19.4924	20.0311	19.0027	20.3529	25.3973	20.5467	21.1964	19.3653	20.4293	25.4453	20.3982	21.4604	19.3369	20.1164	25.0436	19.7849	21.7076	0.546667	0.320889	0.464	0.43289	0.4	9.9022	10.7431	12.0862	11.2969	10.376	14.6249	14.936	18.0249	13.7822	14.6471	16.3013	15.0507	19.6471	15.0951
0.164062	0.440889	0.389333	0.556444	0.59556	0.4	15.1333	18.144	18.6373	16.9502	15.7182	18.704	21.9076	23.848	19.4702	20.0445	18.9831	20.3396	25.3884	20.5262	21.2133	19.3378	20.4196	25.4382	20.4382	21.4667	19.3129	20.1111	25.0267	19.8684	21.7076	0.541333	0.324444	0.45778	0.41511	0.398222	9.9253	10.7716	12.1396	11.32	10.4204	14.6542	14.9609	18.0587	13.8267	14.6933	16.3031	15.0782	19.6889	15.1547
0.169922	0.435556	0.380444	0.540444	0.584	0.4	15.1013	18.0978	18.6213	16.9324	15.7111	18.6818	21.8898	23.8	19.4631	20.0409	18.9396	20.3262	25.3813	20.5298	21.2382	19.3209	20.4009	25.408	20.4551	21.4649	19.2889	20.0889	25.0142	19.9449	21.7191	0.525333	0.327111	0.45511	0.41778	0.391111	9.9351	10.8009	12.1813	11.3662	10.4622	14.6702	14.9973	18.0951	13.8693	14.7609	16.3342	15.0898	19.736	15.192
0.175781	0.432889	0.373333	0.548444	0.57067	0.395556	15.0684	18.0738	18.6053	16.8916	15.7102	18.6684	21.88	23.7618	19.456	20.0329	18.9164	20.3316	25.3538	20.5209	21.2596	19.3093	20.3991	25.3796	20.4818	21.4667	19.2765	20.0569	24.9751	20.0053	21.7307	0.532444	0.324444	0.46133	0.41867	0.389333	9.9547	10.8222	12.2107	11.4018	10.504	14.6978	15.0187	18.1307	13.9102	14.8116	16.3582	15.112	19.768	15.2356
0.181641	0.425778	0.372444	0.527111	0.57511	0.396444	15.0347	18.032	18.5716	16.8836	15.6818	18.6444	21.8453	23.7129	19.4613	20.0276	18.8942	20.3173	25.3307	20.4933	21.2631	19.2889	20.3929	25.3467	20.4827	21.4827	19.272	20.0284	24.9547	20.0658	21.7458	0.524444	0.32	0.45778	0.41511	0.382222	9.9689	10.8471	12.2418	11.4329	10.5396	14.736	15.04	18.152	13.9547	14.8693	16.376	15.1538	19.7991	15.2533
0.1875	0.420444	0.368	0.536	0.55911	0.389333	15	17.9938	18.5164	16.8418	15.6738	18.6338	21.8107	23.6738	19.4604	20.0276	18.8729	20.3129	25.3067	20.48	21.2836	19.2587	20.3716	25.3298	20.4809	21.4853	19.2524	20.0036	24.9369	20.1244	21.7591	0.523556	0.317333	0.44622	0.41778	0.384889	9.9938	10.8622	12.2596	11.4729	10.5991	14.7582	15.0702	18.1849	13.9938	14.92	16.4036	15.1849	19.8436	15.2907
0.193359	0.416	0.36	0.529778	0.55289	0.382222	14.9787	17.9458	18.4844	16.8293	15.664	18.6	21.7876	23.6382	19.4498	20.0276	18.8507	20.3013	25.2711	20.4631	21.2649	19.2427	20.3493	25.3342	20.4809	21.4924	19.2498	19.9858	24.9147	20.1644	21.7716	0.517333	0.32	0.43733	0.41422	0.373333	10.0196	10.8729	12.2836	11.4951	10.6391	14.8009	15.1138	18.2231	14.0196	14.9796	16.4249	15.2169	19.8871	15.3289
0.199219	0.416889	0.36	0.517333	0.54667	0.381333	14.9413	17.9182	18.4329	16.8	15.6631	18.5769	21.7484	23.6036	19.4453	20.0347	18.8213	20.2889	25.2471	20.4418	21.2667	19.2169	20.3227	25.3129	20.4951	21.4907	19.2231	19.9698	24.9022	20.2071	21.7796	0.504	0.292444	0.43733	0.40622	0.376889	10.0391	10.896	12.3138	11.504	10.6836	14.824	15.1173	18.2542	14.0507	15.0302	16.4649	15.2569	19.9449	15.3707
0.205078	0.410667	0.354667	0.510222	0.55467	0.373333	14.9244	17.8791	18.4116	16.7627	15.6427	18.5573	21.7058	23.5796	19.4267	20.0524	18.8062	20.2729	25.2124	20.4356	21.2622	19.2116	20.2898	25.3129	20.5022	21.4987	19.2027	19.9591	24.8862	20.2418	21.7831	0.512889	0.295111	0.44178	0.40622	0.374222	10.064	10.9093	12.3556	11.5396	10.7111	14.8587	15.1547	18.3004	14.0756	15.0791	16.5049	15.2764	19.9938	15.4151
0.210938	0.408	0.353778	0.501333	0.55111	0.378667	14.9022	17.832	18.3769	16.72	15.6373	18.5351	21.6738	23.5378	19.3964	20.0569	18.7938	20.2347	25.1867	20.4062	21.2471	19.1662	20.2604	25.2924	20.5111	21.5004	19.1982	19.9218	24.8524	20.2604	21.7884	0.498667	0.302222	0.43911	0.39556	0.373333	10.0898	10.928	12.4053	11.5538	10.7547	14.8844	15.1858	18.3556	14.0996	15.1244	16.5342	15.3004	20.0302	15.4222
0.216797	0.407111	0.352889	0.494222	0.55111	0.368	14.8809	17.7938	18.3227	16.6916	15.6187	18.5102	21.6373	23.5076	19.3644	20.056	18.7769	20.2178	25.1636	20.3947	21.2533	19.1502	20.2418	25.2747	20.5164	21.5049	19.1947	19.9138	24.8347	20.2853	21.7991	0.504889	0.305778	0.43022	0.39467	0.365333	10.1227	10.9493	12.4418	11.5662	10.792	14.9111	15.1876	18.4	14.1404	15.1822	16.5724	15.3209	20.0507	15.4613
0.222656	0.400889	0.346667	0.491556	0.53778	0.363556	14.8587	17.7493	18.2924	16.6462	15.5911	18.4791	21.6062	23.4587	19.3271	20.0489	18.7529	20.1964	25.1227	20.36	21.2453	19.1102	20.2036	25.256	20.5093	21.5209	19.176	19.8924	24.8267	20.3058	21.8027	0.492444	0.309333	0.42578	0.40533	0.364444	10.1333	10.984	12.488	11.5831	10.832	14.9431	15.2151	18.4516	14.1556	15.2142	16.5938	15.3502	20.0773	15.4836
0.228516	0.396444	0.354667	0.480889	0.53422	0.364444	14.8151	17.7191	18.2498	16.6178	15.5724	18.44	21.5796	23.432	19.296	20.0631	18.712	20.1884	25.104	20.3262	21.2693	19.096	20.1893	25.2142	20.5156	21.5102	19.1609	19.8773	24.7964	20.3244	21.8018	0.482667	0.301333	0.42489	0.39378	0.353778	10.1698	11.0062	12.5164	11.5991	10.8667	14.9742	15.2444	18.4942	14.1787	15.2596	16.6196	15.3724	20.1236	15.504
0.234375	0.384	0.346667	0.48	0.53778	0.368889	14.7964	17.6969	18.2053	16.5796	15.5742	18.4213	21.528	23.3902	19.2773	20.0551	18.7058	20.1627	25.0693	20.2818	21.2862	19.0711	20.1609	25.1751	20.5004	21.4969	19.1449	19.8693	24.7778	20.3271	21.7947	0.480889	0.302222	0.41778	0.39822	0.360889	10.2018	11.0489	12.5396	11.6178	10.8933	15.008	15.2862	18.5422	14.2018	15.2933	16.6338	15.4053	20.1582	15.528
0.240234	0.391111	0.349333	0.472	0.53244	0.360889	14.7698	17.6516	18.1556	16.5262	15.5698	18.4035	21.5156	23.3627	19.232	20.0649	18.6809	20.1493	25.0293	20.248	21.2995	19.0604	20.1458	25.1467	20.496	21.4996	19.1129	19.8569	24.7529	20.3191	21.8036	0.488889	0.282667	0.40533	0.39022	0.36	10.232	11.0747	12.5511	11.6356	10.9244	15.0427	15.3236	18.5689	14.2169	15.3458	16.6747	15.432	20.2044	15.5484
0.246094	0.388444	0.338667	0.448889	0.52356	0.349333	14.7502	17.6116	18.1129	16.4693	15.568	18.3813	21.4862	23.3422	19.1893	20.072	18.6747	20.1244	25.0009	20.208	21.3093	19.0436	20.1289	25.1209	20.472	21.4889	19.0889	19.8507	24.7387	20.312	21.8178	0.472889	0.275556	0.40622	0.39467	0.352	10.2676	11.0844	12.5867	11.6587	10.9733	15.0738	15.352	18.6204	14.248	15.392	16.696	15.4658	20.256	15.5591
0.251953	0.389333	0.353778	0.464	0.52089	0.354667	14.7324	17.5484	18.0711	16.4107	15.5698	18.3467	21.4471	23.3049	19.1636	20.0729	18.6711	20.096	24.9902	20.1804	21.3102	19.0364	20.1298	25.0951	20.4516	21.496	19.08	19.8116	24.7182	20.3191	21.8249	0.467556	0.286222	0.40356	0.37689	0.358222	10.2916	11.1093	12.6329	11.6569	11.0018	15.088	15.3689	18.6604	14.2667	15.4409	16.7493	15.4951	20.3013	15.5804
0.257812	0.384	0.342222	0.440889	0.51467	0.352	14.7031	17.4978	18.0276	16.3564	15.5547	18.3191	21.4116	23.2844	19.1049	20.0604	18.6462	20.0702	24.9609	20.1449	21.3049	19.0187	20.1013	25.0764	20.4436	21.5022	19.0658	19.7947	24.704	20.3111	21.8169	0.469333	0.285333	0.39556	0.37156	0.345778	10.3076	11.1262	12.6524	11.6613	11.0462	15.1164	15.3813	18.6969	14.2942	15.5031	16.7876	15.5191	20.3627	15.5876
0.263672	0.382222	0.336	0.434667	0.51644	0.348444	14.6667	17.4471	17.9893	16.3049	15.5307	18.2924	21.3751	23.2658	19.0622	20.0453	18.6293	20.0489	24.9547	20.1138	21.312	18.9911	20.0684	25.0409	20.4311	21.5093	19.0533	19.7698	24.6862	20.312	21.8009	0.466667	0.275556	0.39556	0.37422	0.343111	10.3316	11.1271	12.7076	11.6702	11.0871	15.1324	15.4036	18.7538	14.3067	15.5422	16.8284	15.5342	20.4187	15.6124
0.269531	0.372444	0.329778	0.418667	0.51467	0.347556	14.6436	17.3831	17.9458	16.2436	15.5111	18.2498	21.3298	23.2293	19.0382	20.0338	18.6133	20.0222	24.9458	20.0791	21.3227	18.9636	20.0489	25.0124	20.4169	21.5191	19.0364	19.7378	24.6676	20.2951	21.7929	0.457778	0.272889	0.39644	0.376	0.345778	10.3431	11.1556	12.7529	11.6809	11.1138	15.1644	15.4284	18.7893	14.3218	15.5769	16.8551	15.5547	20.4791	15.6427
0.275391	0.380444	0.331556	0.408889	0.49333	0.340444	14.592	17.3253	17.912	16.1724	15.4924	18.2302	21.2898	23.2302	19.0044	20.0293	18.592	20.0196	24.9404	20.0187	21.3244	18.9342	20.0089	24.9796	20.3813	21.5173	19.0222	19.6898	24.6524	20.2862	21.784	0.458667	0.270222	0.39911	0.37422	0.345778	10.3698	11.192	12.7867	11.6951	11.1431	15.2036	15.448	18.8409	14.3333	15.6222	16.8996	15.5956	20.5307	15.6471
0.28125	0.364444	0.335111	0.417778	0.49333	0.344	14.5618	17.2702	17.864	16.1182	15.4844	18.1991	21.2613	23.2222	18.96	20.0249	18.5671	19.9858	24.9156	19.9564	21.3129	18.9084	19.9929	24.9449	20.352	21.5031	19.0018	19.6524	24.6578	20.2818	21.7947	0.457778	0.270222	0.39022	0.37067	0.335111	10.408	11.2151	12.8222	11.7049	11.1876	15.2373	15.4809	18.8978	14.3716	15.6684	16.9253	15.6267	20.5858	15.6604
0.287109	0.358222	0.325333	0.420444	0.48444	0.336889	14.5236	17.24	17.8178	16.0667	15.4578	18.1911	21.2116	23.216	18.9396	20.016	18.5422	19.9751	24.8871	19.9093	21.2969	18.88	19.9813	24.9084	20.3182	21.5067	18.9662	19.6249	24.6418	20.2684	21.8098	0.446222	0.269333	0.37778	0.36089	0.338667	10.4596	11.2436	12.8524	11.7218	11.2204	15.2569	15.4951	18.9431	14.3707	15.7084	16.9644	15.6587	20.6222	15.6684
0.292969	0.368889	0.328	0.421333	0.48889	0.338667	14.5013	17.2027	17.7929	16.0124	15.4507	18.1636	21.1591	23.1982	18.8827	19.9938	18.5253	19.9396	24.8596	19.8631	21.3031	18.8649	19.9742	24.8907	20.2924	21.5067	18.9316	19.5876	24.6329	20.2569	21.8062	0.44	0.271111	0.37689	0.35911	0.330667	10.4729	11.2684	12.8791	11.7324	11.2596	15.296	15.5004	18.9804	14.392	15.7778	16.9902	15.6764	20.6489	15.6693
0.298828	0.351111	0.319111	0.412444	0.47556	0.344	14.48	17.1653	17.76	15.9653	15.4347	18.1502	21.0898	23.1689	18.8347	19.9991	18.5084	19.912	24.8204	19.8267	21.3004	18.8418	19.928	24.8551	20.2604	21.5182	18.912	19.5573	24.6036	20.2444	21.7964	0.443556	0.278222	0.376	0.35378	0.334222	10.4916	11.2836	12.9013	11.7413	11.2978	15.3271	15.5111	19.0391	14.3884	15.8187	17.0142	15.704	20.6782	15.656
0.304688	0.365333	0.327111	0.401778	0.46844	0.341333	14.4471	17.1307	17.7147	15.92	15.4178	18.1227	21.0453	23.1431	18.7733	19.9813	18.4844	19.8702	24.7698	19.7982	21.3102	18.8222	19.8969	24.8533	20.232	21.5067	18.8916	19.5502	24.5876	20.1991	21.7813	0.447111	0.274667	0.37244	0.35644	0.332444	10.5218	11.3013	12.9378	11.7467	11.3378	15.3493	15.5253	19.0613	14.3893	15.864	17.0507	15.7129	20.7138	15.68
0.310547	0.356444	0.322667	0.396444	0.45689	0.328889	14.4267	17.0924	17.6862	15.8533	15.3778	18.1138	21.0018	23.096	18.7147	19.9742	18.464	19.8293	24.7289	19.7449	21.288	18.792	19.8596	24.8249	20.1902	21.5289	18.8756	19.504	24.5422	20.1787	21.7591	0.440889	0.259556	0.376	0.35733	0.334222	10.5431	11.3173	12.9547	11.7547	11.3689	15.376	15.5564	19.1129	14.3796	15.9156	17.0738	15.7227	20.7511	15.6773
0.316406	0.364444	0.317333	0.377778	0.45956	0.340444	14.3938	17.0524	17.6613	15.816	15.3511	18.0818	20.9609	23.0693	18.6498	19.9804	18.4293	19.7876	24.6702	19.6987	21.2862	18.768	19.8124	24.808	20.1493	21.5076	18.8284	19.4649	24.5262	20.1422	21.7547	0.446222	0.263111	0.36889	0.35022	0.326222	10.5636	11.3431	12.9911	11.7511	11.4071	15.4222	15.5822	19.1636	14.3849	15.9573	17.1013	15.7227	20.7698	15.6969
0.322266	0.346667	0.322667	0.386667	0.45067	0.334222	14.384	17.0089	17.6311	15.76	15.3369	18.0551	20.9271	23.0258	18.5796	19.9724	18.4027	19.7538	24.6373	19.6444	21.2667	18.7547	19.7653	24.8062	20.1209	21.4942	18.8311	19.4311	24.4916	20.1147	21.7653	0.442667	0.254222	0.36356	0.35467	0.328889	10.6018	11.3707	13.0533	11.7653	11.4356	15.4587	15.5804	19.2036	14.3911	15.9831	17.112	15.7387	20.8071	15.7004
0.328125	0.355556	0.320889	0.378667	0.45156	0.327111	14.3413	16.9733	17.5911	15.688	15.3227	18.0222	20.8969	22.9929	18.5227	19.9671	18.3831	19.7102	24.6427	19.5867	21.2649	18.7156	19.7227	24.7884	20.0702	21.4933	18.7982	19.3849	24.4711	20.0862	21.7751	0.432889	0.256	0.35822	0.34844	0.326222	10.6453	11.4107	13.0924	11.7671	11.4773	15.4853	15.6124	19.2391	14.4151	16.032	17.1387	15.736	20.84	15.7173
0.333984	0.347556	0.317333	0.379556	0.44622	0.326222	14.3227	16.9404	17.5422	15.6364	15.2933	17.9867	20.8356	22.9529	18.4836	19.9698	18.3493	19.6782	24.6133	19.5529	21.256	18.6871	19.6747	24.7822	20.0347	21.4862	18.7778	19.3316	24.4302	20.048	21.7973	0.432889	0.246222	0.36356	0.34844	0.325333	10.6844	11.4204	13.1342	11.7778	11.5031	15.5227	15.6311	19.2498	14.4204	16.0649	17.1653	15.7449	20.88	15.7431
0.339844	0.338667	0.313778	0.373333	0.44356	0.320889	14.2924	16.8942	17.5156	15.6009	15.2684	17.9573	20.808	22.9182	18.4258	19.9449	18.3156	19.6116	24.5813	19.5058	21.2533	18.664	19.6204	24.7742	20.0062	21.4729	18.76	19.2924	24.4	19.9973	21.7947	0.425778	0.254222	0.36	0.344	0.312889	10.7102	11.4587	13.1689	11.8142	11.5369	15.5511	15.6569	19.2711	14.4267	16.1102	17.2044	15.7298	20.912	15.7618
0.345703	0.344889	0.304889	0.363556	0.43911	0.319111	14.2907	16.8409	17.4818	15.5484	15.2533	17.9209	20.7476	22.8747	18.3858	19.9129	18.3022	19.5582	24.5413	19.4738	21.2524	18.6302	19.5511	24.7529	19.976	21.4649	18.7413	19.2453	24.3867	19.9502	21.7822	0.431111	0.249778	0.352	0.34222	0.307556	10.7476	11.4764	13.216	11.8142	11.576	15.5538	15.6702	19.3111	14.4089	16.1351	17.2373	15.7324	20.9698	15.7884
0.351562	0.339556	0.312	0.360889	0.432	0.314667	14.2453	16.7822	17.4631	15.5111	15.2293	17.9093	20.6978	22.8293	18.3476	19.8871	18.2889	19.4978	24.5147	19.4409	21.2507	18.6098	19.4996	24.7164	19.9529	21.4498	18.7156	19.2267	24.3733	19.92	21.7769	0.416	0.241778	0.35911	0.34044	0.316444	10.7858	11.4862	13.248	11.832	11.616	15.5804	15.6942	19.3404	14.4187	16.1911	17.2853	15.7298	21.0018	15.8053
0.357422	0.340444	0.309333	0.360889	0.424	0.312	14.2276	16.7369	17.4311	15.4853	15.2	17.8845	20.6471	22.7982	18.3084	19.8791	18.2764	19.4382	24.4773	19.408	21.2436	18.6116	19.4409	24.6898	19.9156	21.4427	18.7076	19.208	24.3547	19.8836	21.7511	0.418667	0.245333	0.36356	0.33156	0.317333	10.8133	11.5049	13.2827	11.8436	11.6498	15.6044	15.7093	19.3618	14.4373	16.2329	17.3236	15.7298	21.0382	15.8284
0.363281	0.337778	0.298667	0.352889	0.43556	0.315556	14.2053	16.6836	17.3929	15.4364	15.1884	17.8631	20.616	22.7609	18.2773	19.8613	18.2569	19.4089	24.4409	19.3911	21.2471	18.5849	19.3938	24.6489	19.8978	21.44	18.6942	19.1822	24.328	19.8453	21.736	0.420444	0.253333	0.35022	0.32978	0.306667	10.8373	11.5218	13.3173	11.8729	11.7022	15.6356	15.7369	19.4142	14.4382	16.2844	17.3582	15.7467	21.0622	15.8444
0.369141	0.336	0.307556	0.357333	0.43644	0.32	14.1849	16.6409	17.36	15.3876	15.1698	17.8436	20.568	22.7182	18.2373	19.8524	18.2222	19.3884	24.4036	19.3502	21.2418	18.5769	19.3698	24.6062	19.8844	21.408	18.6613	19.1538	24.3164	19.8133	21.72	0.420444	0.247111	0.35022	0.32978	0.308444	10.8711	11.5404	13.3529	11.8889	11.7262	15.6658	15.7804	19.4533	14.4622	16.3378	17.3973	15.752	21.1093	15.8818
0.375	0.330667	0.301333	0.356444	0.43289	0.312	14.1662	16.5982	17.3031	15.3458	15.1609	17.8178	20.5378	22.6942	18.1973	19.8382	18.1982	19.368	24.3538	19.3351	21.2178	18.5591	19.3244	24.568	19.8498	21.408	18.6462	19.1191	24.2951	19.7849	21.7156	0.424	0.248	0.34578	0.33244	0.300444	10.9013	11.5582	13.3929	11.9093	11.7787	15.6933	15.8	19.4818	14.4871	16.3813	17.4213	15.7609	21.1369	15.9058
0.380859	0.325333	0.309333	0.353778	0.42667	0.309333	14.1396	16.5458	17.2533	15.2907	15.1431	17.784	20.5058	22.6613	18.1653	19.8204	18.1831	19.3511	24.3049	19.3227	21.1956	18.5244	19.2844	24.5289	19.8444	21.3911	18.6249	19.096	24.2738	19.7378	21.696	0.411556	0.239111	0.34222	0.32444	0.299556	10.9084	11.584	13.4204	11.9173	11.8124	15.7218	15.8329	19.5173	14.5111	16.4187	17.4453	15.784	21.1822	15.9351
0.386719	0.333333	0.302222	0.349333	0.42844	0.308444	14.1227	16.504	17.2178	15.24	15.1316	17.7547	20.4462	22.6204	18.1404	19.8089	18.1413	19.3378	24.2604	19.3067	21.1822	18.5093	19.2356	24.4836	19.8053	21.3787	18.6009	19.056	24.2418	19.7049	21.6853	0.413333	0.231111	0.34844	0.31911	0.297778	10.9511	11.6124	13.464	11.9262	11.8507	15.7573	15.8542	19.5369	14.5307	16.4551	17.472	15.808	21.2329	15.9547
0.392578	0.328	0.301333	0.333333	0.41422	0.296889	14.1076	16.4667	17.1671	15.1929	15.1093	17.7227	20.4276	22.5884	18.1111	19.8	18.1147	19.3342	24.2373	19.2773	21.168	18.4764	19.1884	24.4516	19.7751	21.36	18.5813	19.0302	24.1982	19.6942	21.6827	0.404444	0.232889	0.34311	0.32089	0.300444	10.9804	11.6382	13.4951	11.9493	11.8827	15.7884	15.8773	19.5573	14.5716	16.4996	17.4898	15.8409	21.2516	15.9867
0.398438	0.321778	0.296	0.332444	0.40444	0.303111	14.0702	16.4338	17.1227	15.1502	15.0827	17.6933	20.4187	22.5458	18.0613	19.7769	18.1093	19.3093	24.2062	19.248	21.1564	18.4649	19.1591	24.4284	19.7413	21.3467	18.5716	19.0018	24.1582	19.6684	21.6613	0.408	0.224	0.34133	0.32533	0.299556	11.0009	11.6658	13.5182	11.9636	11.9191	15.8213	15.8907	19.6027	14.5938	16.5431	17.5164	15.8836	21.2649	15.9804
0.404297	0.326222	0.293333	0.339556	0.40267	0.304	14.0338	16.3947	17.0827	15.1102	15.0498	17.6596	20.416	22.5111	18.0276	19.7573	18.0747	19.2827	24.1831	19.2249	21.1476	18.4356	19.128	24.3902	19.7067	21.3307	18.5609	18.9813	24.1244	19.6364	21.648	0.401778	0.211556	0.34222	0.32622	0.301333	11.0302	11.6747	13.5369	11.9947	11.9413	15.8382	15.952	19.6498	14.6213	16.5858	17.5458	15.9289	21.2809	16.016
0.410156	0.320889	0.287111	0.335111	0.39822	0.298667	14.0133	16.36	17.0311	15.0596	15.0196	17.6373	20.4222	22.48	17.992	19.7431	18.0569	19.2516	24.1413	19.1902	21.1342	18.4009	19.1111	24.3387	19.6889	21.3236	18.5227	18.9618	24.0996	19.5991	21.6151	0.392	0.224	0.34311	0.32267	0.297778	11.0756	11.712	13.5609	12.0151	11.9689	15.8524	15.9973	19.6969	14.6364	16.6258	17.5671	15.9653	21.3049	16.0507
0.416016	0.318222	0.292444	0.329778	0.39644	0.298667	13.9618	16.3164	17.0044	15.0258	14.9964	17.5929	20.4071	22.4356	17.9609	19.72	18.0276	19.2516	24.0871	19.1644	21.1209	18.368	19.0987	24.304	19.6738	21.2942	18.504	18.9511	24.0773	19.5769	21.5973	0.382222	0.229333	0.33333	0.31911	0.290667	11.1076	11.7351	13.5867	12.0311	12.0116	15.8676	16.0418	19.7244	14.6516	16.6853	17.6009	16.0027	21.3404	16.0756
0.421875	0.312	0.285333	0.332444	0.39644	0.293333	13.9324	16.2836	16.9618	14.9733	14.9733	17.5733	20.4044	22.4018	17.9396	19.7271	18.0071	19.2329	24.04	19.1413	21.1049	18.3396	19.1084	24.2676	19.6507	21.3004	18.4818	18.9289	24.0569	19.5458	21.592	0.383111	0.239111	0.33956	0.32	0.293333	11.1449	11.7609	13.6222	12.0524	12.0587	15.8969	16.0942	19.7618	14.672	16.7156	17.6302	16.0542	21.3644	16.104
0.427734	0.314667	0.292444	0.327111	0.39644	0.300444	13.9102	16.24	16.9404	14.9218	14.9476	17.5476	20.3867	22.3742	17.9316	19.7084	17.9644	19.2391	23.9929	19.1031	21.0907	18.2969	19.1129	24.2267	19.6373	21.28	18.4444	18.9084	24.0267	19.5102	21.5876	0.387556	0.216889	0.33067	0.31467	0.272889	11.1822	11.8169	13.6658	12.0631	12.1022	15.9333	16.1253	19.7911	14.6987	16.7511	17.6622	16.1004	21.408	16.1182
0.433594	0.312889	0.294222	0.322667	0.38578	0.296889	13.8818	16.2044	16.9076	14.8604	14.9333	17.5182	20.3582	22.3458	17.9031	19.6942	17.9387	19.232	23.968	19.0658	21.0871	18.2818	19.1013	24.2018	19.6356	21.2791	18.4267	18.8791	24.0107	19.4951	21.5627	0.384	0.217778	0.33956	0.31467	0.294222	11.1947	11.8622	13.6969	12.0791	12.1271	15.968	16.1609	19.8293	14.7324	16.8018	17.6978	16.1369	21.4267	16.1413
0.439453	0.313778	0.279111	0.316444	0.37511	0.295111	13.8596	16.176	16.8658	14.8044	14.9067	17.4862	20.3476	22.304	17.8951	19.6809	17.896	19.1964	23.9493	19.0382	21.0756	18.2711	19.1147	24.1787	19.616	21.2827	18.4133	18.8471	23.9929	19.4702	21.5556	0.392	0.218667	0.32978	0.32711	0.289778	11.2302	11.8907	13.728	12.0738	12.1751	16.0009	16.2053	19.8578	14.7636	16.8302	17.7236	16.1671	21.4622	16.1467
0.445312	0.305778	0.282667	0.310222	0.37333	0.279111	13.8427	16.1511	16.824	14.7671	14.8836	17.472	20.3111	22.2658	17.8524	19.6516	17.8738	19.1822	23.936	19.0018	21.0729	18.2658	19.1058	24.144	19.5973	21.2782	18.3947	18.8062	23.968	19.44	21.5289	0.383111	0.218667	0.33156	0.32	0.288	11.256	11.9253	13.7547	12.0773	12.2116	16.0356	16.2471	19.9076	14.7982	16.872	17.7396	16.192	21.48	16.192
0.451172	0.312	0.277333	0.316444	0.376	0.282667	13.8053	16.1076	16.7787	14.7218	14.8507	17.4365	20.2827	22.2231	17.8222	19.6382	17.8542	19.136	23.8996	18.9547	21.0764	18.2471	19.0889	24.112	19.5751	21.2542	18.3724	18.768	23.9378	19.4293	21.5147	0.384	0.211556	0.32533	0.304	0.288	11.2836	11.9404	13.7662	12.0853	12.2382	16.056	16.2987	19.9227	14.8302	16.9173	17.7813	16.216	21.5138	16.2036
0.457031	0.311111	0.270222	0.309333	0.37956	0.272	13.7662	16.0782	16.7244	14.6738	14.824	17.4098	20.2676	22.1796	17.7813	19.5965	17.8436	19.1164	23.8738	18.9271	21.0729	18.208	19.0836	24.0818	19.5564	21.2364	18.3547	18.7236	23.9049	19.4071	21.5022	0.378667	0.217778	0.31733	0.30311	0.284444	11.3164	11.9733	13.7964	12.0916	12.2693	16.08	16.3547	19.9653	14.8578	16.9449	17.816	16.2409	21.5449	16.2382
0.462891	0.314667	0.271111	0.317333	0.37778	0.276444	13.7387	16.0471	16.6791	14.6133	14.8009	17.3884	20.2533	22.1476	17.7502	19.5724	17.8204	19.0951	23.8329	18.8773	21.0613	18.1804	19.0658	24.072	19.5227	21.2284	18.3049	18.6907	23.8596	19.3902	21.4898	0.371556	0.204444	0.32533	0.30667	0.271111	11.3431	11.9893	13.8258	12.0978	12.2942	16.0969	16.3831	19.9813	14.8809	16.9778	17.8444	16.2693	21.5671	16.2427
0.46875	0.297778	0.272889	0.305778	0.36978	0.266667	13.7138	16.0089	16.6356	14.5556	14.7671	17.3769	20.2267	22.1209	17.7342	19.5493	17.8044	19.0667	23.7911	18.8302	21.0364	18.1387	19.0213	24.0338	19.4933	21.2018	18.2933	18.6444	23.8124	19.368	21.4676	0.368	0.211556	0.31911	0.29778	0.264	11.3849	12.0196	13.8649	12.0924	12.3289	16.1324	16.424	20.0222	14.888	17.016	17.8827	16.288	21.5947	16.2524
0.474609	0.307556	0.279111	0.304	0.37156	0.277333	13.6933	15.9671	16.6	14.4924	14.7422	17.3511	20.208	22.0702	17.6862	19.52	17.7778	19.0382	23.7422	18.7858	21.0124	18.1218	18.9796	23.9991	19.4667	21.1876	18.288	18.6036	23.7813	19.3529	21.448	0.364444	0.212444	0.31022	0.29778	0.272	11.4062	12.0418	13.9004	12.0924	12.3698	16.16	16.4382	20.0409	14.8827	17.0453	17.9111	16.3102	21.6311	16.2711
0.480469	0.290667	0.279111	0.304	0.37156	0.280889	13.6658	15.9538	16.5591	14.4302	14.7102	17.3218	20.1618	22.0347	17.632	19.5156	17.7591	19.0062	23.712	18.7307	20.9858	18.0933	18.9271	23.9458	19.4453	21.1867	18.2569	18.5751	23.7458	19.336	21.44	0.360889	0.205333	0.31911	0.29778	0.272889	11.4391	12.0809	13.9529	12.1209	12.4116	16.1902	16.4649	20.0738	14.8827	17.0871	17.936	16.3191	21.664	16.2756
0.486328	0.288	0.276444	0.301333	0.36622	0.270222	13.6382	15.9084	16.5307	14.3698	14.6773	17.2827	20.1298	22.0036	17.5876	19.488	17.7218	18.9742	23.6756	18.6827	20.9707	18.0658	18.888	23.9111	19.4036	21.1502	18.24	18.5316	23.7093	19.3093	21.4098	0.368889	0.200889	0.31022	0.28978	0.274667	11.456	12.1218	13.9751	12.1307	12.4578	16.2187	16.4791	20.1253	14.9013	17.1209	17.968	16.3191	21.7173	16.2907
0.492188	0.286222	0.273778	0.299556	0.35822	0.267556	13.6196	15.8711	16.4898	14.3093	14.6667	17.2524	20.0933	21.9689	17.5236	19.4676	17.6916	18.9351	23.6329	18.6347	20.9547	18.0533	18.8542	23.8773	19.3538	21.1218	18.216	18.4836	23.6844	19.2756	21.3973	0.376	0.192	0.312	0.29778	0.279111	11.4756	12.1556	13.9991	12.1324	12.4862	16.2747	16.5022	20.1627	14.9147	17.1564	18.0036	16.3227	21.7573	16.2969
0.498047	0.283556	0.273778	0.290667	0.35911	0.254222	13.5796	15.8329	16.4578	14.2596	14.6622	17.2196	20.0649	21.9324	17.4933	19.456	17.688	18.9111	23.5893	18.5822	20.9476	18.0267	18.8133	23.856	19.3218	21.104	18.2027	18.456	23.6507	19.2613	21.3778	0.368889	0.188444	0.31378	0.29422	0.271111	11.5093	12.1956	14.0249	12.1502	12.5049	16.3084	16.5449	20.1858	14.9387	17.1991	18.04	16.336	21.7956	16.3049
0.503906	0.283556	0.277333	0.296	0.36267	0.252444	13.5671	15.7831	16.4169	14.192	14.6231	17.2071	20.0187	21.8907	17.4409	19.4302	17.6578	18.864	23.5502	18.5396	20.9431	18.0009	18.7911	23.8338	19.2756	21.0996	18.168	18.4187	23.6436	19.2409	21.368	0.364444	0.193778	0.30933	0.28978	0.262222	11.5431	12.2284	14.0631	12.152	12.5582	16.3378	16.5662	20.2089	14.9493	17.2427	18.0782	16.3644	21.8187	16.3058
0.509766	0.282667	0.270222	0.296	0.34844	0.256	13.5324	15.7484	16.3858	14.1449	14.6009	17.1876	19.984	21.8249	17.4098	19.4044	17.6302	18.8151	23.5067	18.5067	20.9253	17.9609	18.7591	23.8027	19.24	21.0889	18.1467	18.3822	23.5893	19.2124	21.3342	0.363556	0.190222	0.30489	0.29333	0.266667	11.576	12.2507	14.0818	12.152	12.5982	16.3564	16.5796	20.2338	14.9707	17.2809	18.1093	16.3813	21.824	16.3004
0.515625	0.283556	0.265778	0.295111	0.33867	0.246222	13.5013	15.7182	16.328	14.0951	14.5644	17.1689	19.9413	21.7698	17.3636	19.3831	17.5884	18.7751	23.4453	18.4649	20.9004	17.9413	18.7209	23.76	19.1902	21.0809	18.1138	18.3511	23.5698	19.1707	21.3093	0.355556	0.200889	0.30844	0.28533	0.259556	11.6222	12.2738	14.1102	12.1627	12.6222	16.3867	16.6044	20.248	14.9742	17.3262	18.1529	16.4035	21.8409	16.3182
0.521484	0.285333	0.267556	0.285333	0.33778	0.256889	13.4702	15.6898	16.2924	14.0489	14.5404	17.1342	19.8933	21.728	17.3004	19.3662	17.5662	18.7378	23.3769	18.4204	20.8862	17.9022	18.68	23.736	19.1689	21.0702	18.0853	18.2907	23.5076	19.1227	21.3004	0.347556	0.186667	0.30489	0.296	0.252444	11.6587	12.3084	14.1573	12.1538	12.6436	16.4116	16.6187	20.2729	14.9876	17.368	18.1769	16.4222	21.8329	16.3307
0.527344	0.288889	0.261333	0.280889	0.34133	0.258667	13.4258	15.6444	16.2293	13.9742	14.5209	17.096	19.8498	21.6756	17.2418	19.3325	17.5431	18.7004	23.2871	18.3662	20.8676	17.8836	18.6418	23.6951	19.1129	21.04	18.0373	18.2427	23.4613	19.0711	21.2871	0.351111	0.191111	0.31022	0.28711	0.248889	11.6773	12.3262	14.1876	12.1476	12.6951	16.4524	16.6578	20.3111	14.9973	17.4036	18.2133	16.4382	21.824	16.3227
0.533203	0.274667	0.270222	0.273778	0.33778	0.252444	13.3876	15.5929	16.1778	13.912	14.48	17.0747	19.8107	21.6302	17.1822	19.3004	17.5351	18.6604	23.1982	18.3031	20.8382	17.856	18.6036	23.6578	19.0729	21.0249	18.0196	18.1982	23.3964	19.0453	21.2631	0.343111	0.192	0.30667	0.288	0.254222	11.704	12.3609	14.2267	12.1564	12.7191	16.4676	16.6933	20.3351	15.0027	17.4213	18.2409	16.4605	21.8044	16.3387
0.539062	0.278222	0.271111	0.280889	0.33511	0.250667	13.3707	15.5511	16.1351	13.864	14.4462	17.0489	19.7733	21.5582	17.1404	19.2836	17.5236	18.6293	23.1324	18.2533	20.8284	17.8444	18.5671	23.6418	19.0196	21.0151	17.9991	18.1591	23.3173	19.0098	21.2516	0.341333	0.165333	0.31378	0.28533	0.246222	11.7236	12.3813	14.2524	12.1476	12.7618	16.5031	16.7182	20.3236	15.0124	17.4702	18.2853	16.4764	21.8044	16.3262
0.544922	0.265778	0.264	0.268444	0.33778	0.244444	13.3458	15.504	16.1013	13.8151	14.432	17.0098	19.7618	21.4729	17.1004	19.2391	17.4853	18.5822	23.0889	18.2036	20.792	17.8151	18.5333	23.6142	18.9724	20.9831	17.9742	18.1076	23.2613	18.9618	21.2222	0.339556	0.176889	0.29511	0.28267	0.265778	11.7591	12.3929	14.28	12.1636	12.7876	16.5324	16.7467	20.3253	15.0062	17.4987	18.3129	16.4996	21.8187	16.3227
0.550781	0.278222	0.256	0.269333	0.33422	0.246222	13.3129	15.4658	16.0649	13.7502	14.4062	16.9885	19.7209	21.3947	17.0498	19.2258	17.4844	18.5396	23.0418	18.1467	20.7831	17.7964	18.4933	23.5938	18.9093	20.9627	17.9458	18.0729	23.1973	18.9182	21.2098	0.348444	0.165333	0.29511	0.28533	0.260444	11.7964	12.4284	14.3049	12.1653	12.8293	16.5662	16.768	20.3058	15.0036	17.5476	18.3591	16.5013	21.8364	16.3271
0.556641	0.271111	0.259556	0.272	0.33422	0.248889	13.2862	15.4284	16.0169	13.6827	14.3804	16.9689	19.6738	21.3209	17.0116	19.2142	17.4533	18.4987	23	18.0924	20.7609	17.7751	18.4524	23.5502	18.856	20.9404	17.9298	18.0276	23.1547	18.8827	21.1698	0.330667	0.176	0.29067	0.28622	0.250667	11.8178	12.4471	14.3289	12.1653	12.8524	16.5938	16.7893	20.288	15	17.5796	18.4044	16.5236	21.8471	16.3325
0.5625	0.268444	0.246222	0.269333	0.32622	0.244444	13.2569	15.3822	15.9831	13.6302	14.3449	16.9422	19.6364	21.256	16.9636	19.1902	17.4293	18.4524	22.9387	18.0276	20.7529	17.7404	18.4364	23.5049	18.8098	20.9164	17.8942	17.9884	23.1076	18.8498	21.1698	0.335111	0.174222	0.28978	0.28089	0.241778	11.8507	12.4738	14.3716	12.16	12.8809	16.6231	16.8	20.2916	15.0213	17.624	18.4391	16.5324	21.8649	16.3351
0.568359	0.265778	0.248889	0.259556	0.336	0.240889	13.2267	15.344	15.9369	13.5467	14.3298	16.9102	19.5929	21.2071	16.9378	19.1689	17.4142	18.416	22.8818	17.9867	20.7422	17.7138	18.4	23.4596	18.752	20.8987	17.8791	17.9636	23.0427	18.8107	21.1395	0.332444	0.179556	0.28711	0.27378	0.244444	11.8809	12.5031	14.4062	12.1636	12.9164	16.6578	16.8267	20.3173	15.0356	17.6613	18.4862	16.544	21.8782	16.3422
0.574219	0.255111	0.256	0.28	0.32889	0.231111	13.2	15.2978	15.9013	13.48	14.2924	16.8907	19.5627	21.1547	16.8862	19.1502	17.3822	18.3778	22.8293	17.9502	20.7235	17.6844	18.3671	23.4107	18.7049	20.8889	17.856	17.9253	22.9911	18.7644	21.1164	0.328889	0.173333	0.28267	0.28356	0.254222	11.9164	12.5316	14.4489	12.1769	12.9662	16.6898	16.8649	20.336	15.0391	17.7102	18.5227	16.5671	21.8969	16.3413
0.580078	0.262222	0.248889	0.262222	0.32444	0.235556	13.1609	15.2667	15.8498	13.4533	14.256	16.8684	19.5298	21.1058	16.832	19.1129	17.3556	18.344	22.7982	17.9067	20.696	17.6569	18.3227	23.36	18.6533	20.8515	17.8391	17.8951	22.952	18.7147	21.0756	0.327111	0.168889	0.28978	0.27644	0.240889	11.9511	12.5449	14.4773	12.1804	12.9938	16.728	16.8951	20.3502	15.0409	17.7511	18.5573	16.5938	21.9093	16.3378
0.585938	0.255111	0.249778	0.266667	0.31822	0.217778	13.1307	15.2142	15.8044	13.4027	14.2329	16.824	19.4951	21.0524	16.7956	19.0773	17.3378	18.3218	22.7467	17.8507	20.6729	17.6293	18.2676	23.2987	18.5938	20.8142	17.8178	17.8756	22.9298	18.6702	21.0551	0.320889	0.175111	0.29244	0.27111	0.245333	11.9884	12.5787	14.512	12.1893	13.0462	16.76	16.928	20.3787	15.0409	17.7893	18.5947	16.6151	21.9502	16.352
0.591797	0.252444	0.254222	0.258667	0.31378	0.217778	13.0969	15.1813	15.7653	13.3369	14.1902	16.7991	19.4729	21.0116	16.7396	19.056	17.304	18.2773	22.7156	17.7938	20.6596	17.6018	18.216	23.2302	18.536	20.7858	17.7902	17.8267	22.8951	18.6213	21.0222	0.332444	0.177778	0.27733	0.27111	0.241778	12.0347	12.5991	14.528	12.1902	13.08	16.7902	16.9556	20.3893	15.0427	17.8249	18.6462	16.6116	21.9627	16.3484
0.597656	0.257778	0.245333	0.248	0.30133	0.225778	13.0756	15.1422	15.6907	13.2693	14.1627	16.768	19.4338	20.9644	16.6809	19.0187	17.288	18.2489	22.6782	17.7378	20.6267	17.5662	18.1787	23.1387	18.4827	20.768	17.7484	17.7769	22.8569	18.5627	20.9885	0.324444	0.162667	0.27822	0.27022	0.243556	12.0693	12.6293	14.5369	12.2036	13.1058	16.8142	16.9751	20.4036	15.04	17.8516	18.6782	16.6249	21.9751	16.3671
0.603516	0.263111	0.255111	0.253333	0.29867	0.232889	13.0631	15.0871	15.6196	13.2133	14.1262	16.7342	19.3796	20.9244	16.64	19.0018	17.2596	18.2133	22.6258	17.68	20.5929	17.5387	18.1387	23.0702	18.4356	20.7387	17.7387	17.712	22.8338	18.5147	20.9724	0.320889	0.152889	0.272	0.27467	0.242667	12.1173	12.664	14.552	12.1964	13.1422	16.8409	16.9822	20.4382	15.0524	17.896	18.7111	16.6391	21.9911	16.3671
0.609375	0.256	0.247111	0.248	0.31022	0.224	13.0569	15.0471	15.5431	13.1564	14.0951	16.7022	19.3609	20.9004	16.608	18.9733	17.2427	18.1769	22.5636	17.6329	20.5662	17.5173	18.0853	23.0044	18.3689	20.7298	17.7076	17.6596	22.7956	18.4471	20.9476	0.319111	0.166222	0.27467	0.27911	0.246222	12.1573	12.6747	14.5458	12.2116	13.1582	16.8764	17.0178	20.4898	15.0551	17.9138	18.7502	16.656	22.0267	16.3716
0.615234	0.255111	0.243556	0.252444	0.30311	0.230222	13.0444	15.0124	15.4791	13.096	14.064	16.6827	19.312	20.8693	16.568	18.9502	17.2213	18.1449	22.5058	17.592	20.5458	17.4738	18.0542	22.9422	18.3244	20.7084	17.6916	17.5893	22.7547	18.3849	20.9271	0.319111	0.176889	0.27289	0.264	0.248889	12.1956	12.7191	14.5493	12.2	13.1796	16.9138	17.0462	20.52	15.0578	17.9467	18.7884	16.672	22.0782	16.3911
0.621094	0.250667	0.240889	0.237333	0.29333	0.222222	13.0276	14.9733	15.4356	13.0427	14.0462	16.6427	19.2871	20.8178	16.5236	18.9387	17.2062	18.112	22.4711	17.5378	20.5129	17.4507	18.0249	22.8951	18.2684	20.688	17.6702	17.5458	22.7253	18.3422	20.8889	0.321778	0.178667	0.26844	0.26933	0.219556	12.2258	12.7458	14.5671	12.1947	13.2124	16.9467	17.0836	20.56	15.0693	17.9822	18.8329	16.6871	22.1271	16.3911
0.626953	0.256889	0.232889	0.247111	0.30044	0.226667	12.9893	14.9351	15.3796	12.9929	14.0124	16.6249	19.2516	20.7831	16.4862	18.8933	17.1796	18.0711	22.432	17.5013	20.4827	17.424	18.0018	22.8284	18.2373	20.6471	17.6347	17.4942	22.7067	18.3129	20.8649	0.319111	0.168	0.27111	0.25422	0.235556	12.2613	12.7644	14.5778	12.208	13.2551	16.9769	17.1173	20.5929	15.072	17.9973	18.8676	16.7164	22.1538	16.3938
0.632812	0.251556	0.237333	0.239111	0.29067	0.227556	12.9529	14.9102	15.3244	12.9147	13.9858	16.5938	19.2222	20.7316	16.4347	18.8747	17.1644	18.0204	22.392	17.4516	20.4631	17.4009	17.9627	22.7644	18.1938	20.6169	17.608	17.4498	22.6924	18.2809	20.8462	0.317333	0.176889	0.27556	0.25956	0.248	12.2871	12.792	14.5884	12.2169	13.2782	17.016	17.128	20.632	15.0738	18.0338	18.912	16.7289	22.1831	16.3964
0.638672	0.253333	0.238222	0.244444	0.29867	0.223111	12.9431	14.848	15.2676	12.8613	13.9511	16.5911	19.1627	20.6907	16.3724	18.832	17.1547	17.9627	22.3227	17.4222	20.4329	17.368	17.9173	22.7182	18.1502	20.5796	17.5831	17.4071	22.6596	18.2516	20.8196	0.313778	0.168889	0.27022	0.256	0.232889	12.3156	12.8293	14.5982	12.2284	13.3218	17.0604	17.16	20.6631	15.0898	18.0809	18.9538	16.7378	22.2044	16.3991
0.644531	0.255111	0.240889	0.243556	0.30933	0.209778	12.9013	14.8071	15.2062	12.7991	13.9129	16.5662	19.1236	20.6276	16.3218	18.8009	17.1502	17.9111	22.2782	17.3769	20.4089	17.3618	17.8853	22.68	18.112	20.5716	17.5618	17.3644	22.6213	18.2196	20.8009	0.304	0.172444	0.27022	0.256	0.233778	12.3627	12.8462	14.6204	12.2471	13.3529	17.0862	17.1876	20.6889	15.0978	18.1093	18.9964	16.7351	22.2222	16.4009
0.650391	0.237333	0.243556	0.235556	0.29067	0.216	12.8711	14.7618	15.1662	12.7493	13.8827	16.5369	19.0693	20.5858	16.2684	18.7724	17.1431	17.8613	22.2338	17.3333	20.4098	17.3413	17.8267	22.6604	18.056	20.5547	17.5369	17.3369	22.5636	18.168	20.7662	0.317333	0.168	0.26044	0.26311	0.235556	12.4036	12.8827	14.6516	12.2613	13.4027	17.1316	17.2187	20.7182	15.1031	18.1564	19.0338	16.744	22.2436	16.4347
0.65625	0.248	0.241778	0.230222	0.28711	0.220444	12.8604	14.7218	15.1413	12.7076	13.8533	16.5067	19.0356	20.5227	16.2373	18.7413	17.1262	17.8062	22.2151	17.2862	20.3804	17.3253	17.7831	22.6347	17.9964	20.5147	17.5111	17.2933	22.5049	18.128	20.7582	0.310222	0.169778	0.26667	0.26667	0.232889	12.4382	12.9022	14.6853	12.2827	13.4436	17.16	17.2444	20.7449	15.1147	18.2089	19.0818	16.7556	22.2631	16.4444
0.662109	0.24	0.235556	0.232889	0.28889	0.212444	12.8276	14.664	15.1102	12.6622	13.824	16.4791	19.0027	20.4809	16.184	18.7147	17.1209	17.7733	22.1778	17.2489	20.3627	17.2995	17.7369	22.6027	17.9564	20.4907	17.488	17.2649	22.4587	18.0729	20.7138	0.310222	0.162667	0.26311	0.26489	0.238222	12.4649	12.9218	14.7173	12.3102	13.4711	17.2018	17.2578	20.7698	15.1316	18.2373	19.1182	16.7636	22.28	16.4782
0.667969	0.236444	0.236444	0.228444	0.28089	0.217778	12.8151	14.6222	15.0702	12.6302	13.792	16.4373	18.96	20.4329	16.1396	18.6942	17.0924	17.7333	22.16	17.2089	20.3182	17.2613	17.704	22.5636	17.9147	20.4622	17.4569	17.2284	22.4053	18.0196	20.6764	0.304	0.168	0.24978	0.26133	0.224889	12.4924	12.9467	14.7547	12.3324	13.5058	17.2382	17.2862	20.7893	15.1573	18.2702	19.16	16.7787	22.3031	16.488
0.673828	0.225778	0.238222	0.235556	0.27644	0.224	12.7964	14.5796	15.0498	12.5724	13.76	16.4062	18.9147	20.3813	16.0916	18.648	17.0729	17.696	22.1289	17.1582	20.2738	17.2382	17.6676	22.5324	17.8676	20.4391	17.4249	17.1751	22.3644	17.9689	20.6391	0.307556	0.165333	0.26044	0.26756	0.232	12.5253	12.9662	14.8107	12.368	13.5564	17.2667	17.296	20.8142	15.1662	18.3013	19.184	16.7831	22.3298	16.5138
0.679688	0.243556	0.226667	0.228444	0.27733	0.207111	12.7627	14.5316	15.0036	12.5396	13.7209	16.3849	18.8693	20.3404	16.0596	18.6267	17.04	17.6693	22.104	17.1138	20.2649	17.2178	17.632	22.5138	17.8071	20.4098	17.4116	17.1351	22.3173	17.9289	20.6062	0.298667	0.168889	0.24267	0.26222	0.222222	12.5573	12.9858	14.8782	12.3849	13.5902	17.2916	17.3307	20.8231	15.1813	18.3333	19.224	16.7876	22.3778	16.5431
0.685547	0.225778	0.232889	0.230222	0.28356	0.210667	12.7413	14.4916	14.9707	12.488	13.704	16.3618	18.8284	20.3013	16.0196	18.6053	17.0284	17.6187	22.0676	17.0924	20.2444	17.184	17.6053	22.4853	17.7636	20.3956	17.3795	17.0791	22.2827	17.8667	20.576	0.288889	0.172444	0.24444	0.26489	0.210667	12.616	13.0142	14.9209	12.4284	13.6302	17.3289	17.3404	20.8551	15.2338	18.3787	19.2684	16.7964	22.4276	16.5804
0.691406	0.224889	0.236444	0.211556	0.28356	0.214222	12.6969	14.4293	14.9253	12.4658	13.6809	16.3378	18.8062	20.2596	16.0071	18.5858	17.0133	17.5689	22.0338	17.064	20.2178	17.1573	17.5778	22.4498	17.6978	20.3636	17.3662	17.0364	22.2667	17.8222	20.5609	0.304	0.167111	0.25422	0.264	0.222222	12.648	13.048	14.9618	12.4507	13.6507	17.3644	17.3707	20.8764	15.2533	18.4116	19.3031	16.8116	22.4898	16.6142
0.697266	0.230222	0.230222	0.218667	0.28	0.203556	12.6916	14.3876	14.8773	12.4204	13.6418	16.328	18.7724	20.2444	15.9618	18.5733	16.9973	17.5262	22.0036	17.0373	20.1938	17.1422	17.5173	22.4027	17.6453	20.3244	17.3458	16.9911	22.2276	17.7822	20.5324	0.304889	0.172444	0.26044	0.26133	0.223111	12.6809	13.0596	14.9796	12.4747	13.6818	17.4027	17.384	20.9227	15.2853	18.4436	19.3493	16.8133	22.5387	16.6507
0.703125	0.237333	0.241778	0.223111	0.28622	0.2	12.6498	14.3449	14.8258	12.3911	13.6133	16.2978	18.7227	20.2204	15.9502	18.5316	16.9867	17.4871	21.9893	16.9973	20.1707	17.1129	17.4836	22.3289	17.6142	20.2853	17.3289	16.9547	22.2089	17.7431	20.5147	0.294222	0.163556	0.25156	0.26667	0.222222	12.7182	13.0773	14.9947	12.5013	13.7129	17.4356	17.3956	20.9476	15.3182	18.4764	19.3947	16.8373	22.5947	16.6836
0.708984	0.225778	0.231111	0.208	0.28711	0.208	12.6356	14.2987	14.7671	12.344	13.5778	16.2649	18.6853	20.1947	15.9173	18.5084	16.9644	17.4267	21.9787	16.9671	20.1378	17.0818	17.4453	22.2569	17.5564	20.2498	17.3013	16.9058	22.1867	17.6978	20.4764	0.289778	0.149333	0.25067	0.27111	0.232	12.7662	13.1076	15.0124	12.5236	13.7484	17.48	17.4311	21.0044	15.3556	18.5058	19.4293	16.8444	22.6604	16.7147
0.714844	0.218667	0.226667	0.218667	0.28622	0.207111	12.624	14.264	14.7227	12.2987	13.5431	16.2453	18.6409	20.184	15.88	18.472	16.9413	17.376	21.984	16.9209	20.1253	17.0658	17.4027	22.2169	17.5076	20.2169	17.2782	16.8791	22.1822	17.6631	20.4356	0.282667	0.148444	0.248	0.27644	0.216889	12.8044	13.1253	15.0382	12.5582	13.7876	17.5156	17.4658	21.0578	15.3698	18.5316	19.4924	16.8551	22.7156	16.7502
0.720703	0.204444	0.238222	0.220444	0.28089	0.196444	12.6044	14.2267	14.6684	12.2569	13.5227	16.2213	18.6071	20.1724	15.8507	18.4356	16.9156	17.3431	21.9849	16.8711	20.0844	17.0267	17.3493	22.1618	17.4711	20.184	17.2569	16.8293	22.1653	17.6089	20.4107	0.284444	0.141333	0.25156	0.27022	0.232	12.8649	13.152	15.0649	12.5849	13.816	17.552	17.4818	21.1093	15.4009	18.568	19.5236	16.8898	22.7813	16.7671
0.726562	0.225778	0.233778	0.223111	0.26756	0.199111	12.5733	14.1938	14.6302	12.2267	13.4933	16.1964	18.5653	20.1556	15.8018	18.3956	16.9013	17.2916	21.9724	16.8489	20.0373	17.016	17.304	22.1244	17.4169	20.1778	17.2329	16.7707	22.1547	17.5618	20.3707	0.279111	0.152889	0.23911	0.27467	0.212444	12.8996	13.1849	15.088	12.6133	13.8471	17.5796	17.5173	21.1609	15.4382	18.6142	19.5609	16.8791	22.8489	16.7804
0.732422	0.226667	0.231111	0.214222	0.27111	0.201778	12.5547	14.1484	14.5947	12.1929	13.464	16.2036	18.528	20.1591	15.7876	18.3778	16.8942	17.2596	21.9573	16.8142	20.0133	17.0027	17.2533	22.0996	17.3653	20.128	17.208	16.7271	22.1564	17.5138	20.3467	0.28	0.16	0.24889	0.27822	0.212444	12.9529	13.2267	15.112	12.6453	13.8969	17.6151	17.5387	21.2053	15.464	18.6418	19.5991	16.9031	22.9022	16.8169
0.738281	0.219556	0.225778	0.210667	0.26222	0.195556	12.5316	14.1173	14.5529	12.1698	13.4347	16.1804	18.4836	20.1511	15.7324	18.3431	16.8676	17.2222	21.9289	16.7849	19.9902	16.9716	17.208	22.0676	17.312	20.0889	17.1787	16.696	22.1591	17.4684	20.2987	0.286222	0.152889	0.24978	0.27022	0.217778	12.9867	13.2542	15.1493	12.6747	13.9422	17.6471	17.5547	21.2622	15.4933	18.6809	19.6516	16.9289	22.952	16.8347
0.744141	0.215111	0.236444	0.215111	0.26756	0.204444	12.5049	14.0889	14.5058	12.136	13.3964	16.1636	18.4391	20.1396	15.6996	18.3093	16.8569	17.1876	21.8951	16.7813	19.9778	16.9627	17.1858	22.0462	17.2551	20.0533	17.1698	16.6596	22.1476	17.4196	20.2649	0.285333	0.168889	0.248	0.27467	0.220444	13.0284	13.2969	15.1653	12.7049	13.976	17.6836	17.592	21.328	15.496	18.7262	19.6907	16.952	22.9716	16.8631
0.75	0.214222	0.231111	0.220444	0.27022	0.199111	12.4942	14.0569	14.4702	12.0942	13.3733	16.136	18.3982	20.1147	15.6453	18.2827	16.8356	17.1493	21.8587	16.7556	19.9733	16.9173	17.1636	22.0347	17.2053	20.0196	17.1493	16.6462	22.1484	17.3867	20.2347	0.288	0.166222	0.24978	0.26933	0.224	13.0489	13.3351	15.2044	12.7218	14.0284	17.7173	17.6311	21.4151	15.5227	18.784	19.7289	16.9698	23.0133	16.9013
0.755859	0.219556	0.217778	0.204444	0.27556	0.208889	12.4711	14.0329	14.4302	12.0604	13.3413	16.12	18.3636	20.0836	15.6071	18.256	16.8169	17.1156	21.8098	16.7209	19.9351	16.8951	17.1511	22.0133	17.1618	19.9822	17.1209	16.6187	22.1404	17.328	20.2116	0.287111	0.160889	0.24	0.26933	0.211556	13.0809	13.3698	15.2489	12.7378	14.0667	17.7511	17.6649	21.4942	15.5458	18.8276	19.7831	16.9893	23.0462	16.9218
0.761719	0.212444	0.226667	0.200889	0.28889	0.208889	12.4444	13.9929	14.408	12.0293	13.3129	16.0916	18.3404	20.0756	15.5662	18.2302	16.7796	17.08	21.7573	16.712	19.9093	16.8605	17.1227	22.0027	17.1084	19.9511	17.0933	16.5769	22.1004	17.288	20.1796	0.282667	0.170667	0.24267	0.27556	0.210667	13.1307	13.4107	15.2818	12.7644	14.0889	17.8009	17.7049	21.5431	15.576	18.8658	19.8116	17.0098	23.0693	16.9458
0.767578	0.202667	0.231111	0.213333	0.27733	0.211556	12.4276	13.944	14.3689	11.9902	13.2782	16.0649	18.3084	20.0267	15.5511	18.2	16.768	17.0542	21.7147	16.6756	19.8827	16.8373	17.1013	21.9867	17.0649	19.9289	17.0827	16.56	22.0836	17.2533	20.1431	0.288	0.167111	0.23111	0.28178	0.229333	13.1813	13.4418	15.3307	12.7947	14.1156	17.8347	17.752	21.5982	15.5991	18.8907	19.8533	17.0338	23.1102	16.9636
0.773438	0.207111	0.231111	0.208889	0.27556	0.2	12.4044	13.9164	14.3618	11.9529	13.2498	16.0284	18.2702	20.0027	15.5253	18.1849	16.7449	17.0178	21.6809	16.6524	19.8631	16.8196	17.056	21.968	17.016	19.8933	17.0604	16.5218	22.0462	17.2116	20.12	0.278222	0.160889	0.23911	0.27644	0.207111	13.2293	13.4711	15.3671	12.8053	14.1476	17.8693	17.7778	21.6311	15.6196	18.9164	19.8996	17.0516	23.1351	16.9893
0.779297	0.208889	0.228444	0.2	0.27733	0.217778	12.384	13.8684	14.3342	11.9244	13.2116	16.0027	18.2498	19.9556	15.5093	18.1449	16.7164	16.9858	21.6516	16.6213	19.8293	16.8053	17.0196	21.9431	16.992	19.8738	17.0453	16.4871	22.0418	17.1618	20.0924	0.284444	0.164444	0.23911	0.28356	0.206222	13.2764	13.4836	15.4036	12.8347	14.1858	17.928	17.8062	21.6622	15.6569	18.9538	19.9529	17.0836	23.1858	17.0062
0.785156	0.211556	0.216889	0.198222	0.27378	0.209778	12.3582	13.832	14.3173	11.8898	13.1831	15.9947	18.2311	19.8978	15.4684	18.0996	16.7067	16.9547	21.6116	16.6044	19.7973	16.8009	16.9991	21.9316	16.9458	19.8524	17.0329	16.4604	22.0151	17.1138	20.0649	0.293333	0.163556	0.24533	0.26578	0.209778	13.3262	13.5333	15.4764	12.8516	14.2267	17.9724	17.8409	21.6924	15.6853	18.9929	19.9911	17.1031	23.2302	17.0329
0.791016	0.217778	0.224889	0.186667	0.27111	0.197333	12.344	13.7982	14.296	11.8471	13.1751	15.9742	18.1884	19.8551	15.4213	18.0773	16.7049	16.9111	21.5778	16.5698	19.7618	16.7796	16.9653	21.9307	16.9209	19.8169	17	16.4276	21.9831	17.0596	20.0382	0.288889	0.168889	0.23289	0.27467	0.214222	13.3716	13.5662	15.5369	12.8782	14.2836	18.008	17.8729	21.7227	15.6942	19.0311	20.0418	17.1422	23.2684	17.0622
0.796875	0.212444	0.224	0.191111	0.27556	0.201778	12.3182	13.7733	14.2658	11.816	13.1404	15.9324	18.1582	19.8204	15.4018	18.0445	16.6987	16.8862	21.5253	16.5351	19.7227	16.752	16.936	21.9271	16.8649	19.7822	16.9707	16.4044	21.9404	17.0249	19.9938	0.296	0.167111	0.23733	0.27822	0.209778	13.4124	13.6133	15.5822	12.9271	14.3413	18.0267	17.9156	21.7644	15.7076	19.08	20.0658	17.1609	23.2827	17.0836
0.802734	0.208	0.228444	0.193778	0.27644	0.199111	12.2933	13.7227	14.2418	11.7858	13.1129	15.9129	18.1342	19.7804	15.3716	18.0178	16.6853	16.8587	21.4924	16.5004	19.6996	16.7316	16.9093	21.8987	16.8009	19.7467	16.9467	16.3564	21.92	17.0053	19.9609	0.290667	0.171556	0.24533	0.27733	0.216889	13.4427	13.6453	15.6711	12.9556	14.3671	18.0631	17.9369	21.7982	15.7191	19.112	20.1049	17.1831	23.2987	17.12
0.808594	0.204444	0.224889	0.213333	0.28444	0.186667	12.2649	13.6969	14.2204	11.7591	13.0996	15.8862	18.1004	19.7529	15.3369	17.9796	16.6782	16.8284	21.4462	16.4622	19.6738	16.7147	16.8844	21.8791	16.7733	19.7164	16.9218	16.3209	21.8898	16.9724	19.936	0.286222	0.177778	0.23556	0.27644	0.222222	13.4711	13.6711	15.72	12.9822	14.3991	18.1129	17.976	21.8231	15.736	19.1484	20.1547	17.2009	23.3369	17.1422
0.814453	0.208	0.232	0.197333	0.27556	0.185778	12.2587	13.6516	14.208	11.7387	13.0658	15.8764	18.0649	19.7484	15.3244	17.9787	16.6507	16.7804	21.4222	16.4453	19.6427	16.7067	16.84	21.8462	16.7333	19.6889	16.9173	16.2693	21.8542	16.9396	19.8933	0.28	0.155556	0.24444	0.26756	0.214222	13.4924	13.7218	15.7769	13.0044	14.4524	18.1502	18.0098	21.856	15.7609	19.1956	20.2018	17.224	23.3609	17.1653
0.820312	0.193778	0.241778	0.198222	0.27733	0.188444	12.2258	13.6409	14.1858	11.7138	13.04	15.8587	18.0356	19.7138	15.2969	17.9636	16.6293	16.7484	21.3893	16.4124	19.5965	16.6862	16.8213	21.8204	16.712	19.6596	16.8969	16.232	21.8284	16.8987	19.8658	0.278222	0.154667	0.23911	0.26667	0.216	13.5467	13.7778	15.816	13.0409	14.4898	18.2053	18.0524	21.8853	15.7867	19.2311	20.248	17.2427	23.4169	17.1813
0.826172	0.206222	0.227556	0.204444	0.26756	0.192889	12.2	13.6036	14.1573	11.6862	13.0107	15.8587	18.0044	19.6844	15.2773	17.9324	16.6062	16.7129	21.352	16.3947	19.5876	16.6533	16.7893	21.7902	16.6578	19.6276	16.8738	16.2098	21.8	16.8302	19.8391	0.269333	0.16	0.23556	0.27111	0.215111	13.5911	13.8	15.8693	13.0711	14.52	18.2347	18.0747	21.9244	15.8089	19.2667	20.3049	17.2667	23.448	17.2009
0.832031	0.208	0.233778	0.201778	0.27378	0.192889	12.1876	13.5627	14.1209	11.6622	12.9822	15.8258	17.9724	19.6427	15.2267	17.9013	16.5796	16.6791	21.3076	16.3689	19.5493	16.632	16.7538	21.7733	16.6293	19.6089	16.8596	16.1778	21.7609	16.7822	19.8258	0.272	0.169778	0.23111	0.27378	0.218667	13.632	13.8356	15.9022	13.0951	14.5484	18.2676	18.1058	21.9867	15.8329	19.2942	20.3502	17.2862	23.4933	17.2196
0.837891	0.203556	0.223111	0.203556	0.28356	0.189333	12.1653	13.5227	14.0738	11.6258	12.9467	15.8009	17.944	19.5947	15.2142	17.8853	16.5618	16.6533	21.2756	16.3387	19.5173	16.6107	16.7333	21.7244	16.5787	19.5698	16.8373	16.1413	21.7422	16.7289	19.7929	0.279111	0.168	0.24	0.26133	0.218667	13.6898	13.8587	15.9511	13.1307	14.5982	18.3022	18.1387	22.0373	15.8498	19.3316	20.3876	17.3049	23.5333	17.2444
0.84375	0.204444	0.230222	0.212444	0.28	0.195556	12.1244	13.4773	14.0338	11.5884	12.9191	15.7742	17.8969	19.568	15.1849	17.8684	16.5369	16.6169	21.2596	16.3031	19.5076	16.5849	16.7031	21.7013	16.5404	19.5316	16.8293	16.1093	21.6951	16.6898	19.7724	0.268444	0.173333	0.24267	0.26489	0.212444	13.7316	13.8924	15.9956	13.1716	14.6293	18.3351	18.1662	22.0996	15.8658	19.3831	20.4293	17.3253	23.5582	17.2782
0.849609	0.203556	0.233778	0.193778	0.27556	0.187556	12.1138	13.4187	13.9938	11.56	12.8898	15.7662	17.864	19.5449	15.1458	17.8356	16.5004	16.5671	21.2231	16.2827	19.4738	16.5689	16.6836	21.672	16.5004	19.5022	16.8107	16.0764	21.6622	16.6542	19.7245	0.272889	0.173333	0.23556	0.25867	0.212444	13.7653	13.9164	16.0302	13.1947	14.6569	18.3867	18.1929	22.1404	15.8773	19.4178	20.4667	17.3458	23.616	17.3004
0.855469	0.204444	0.227556	0.192889	0.27556	0.170667	12.0889	13.384	13.9698	11.5191	12.8596	15.7422	17.808	19.5253	15.1164	17.8036	16.4729	16.5369	21.2089	16.2631	19.4284	16.5582	16.6551	21.6436	16.4693	19.4622	16.7858	16.0596	21.6329	16.6284	19.688	0.277333	0.175111	0.22489	0.25156	0.208889	13.8	13.9511	16.048	13.2364	14.6898	18.4276	18.1973	22.1751	15.9129	19.4587	20.52	17.36	23.6587	17.3458
0.861328	0.201778	0.228444	0.198222	0.27467	0.186667	12.064	13.3582	13.9271	11.4827	12.8302	15.7378	17.7671	19.4898	15.0827	17.7751	16.464	16.504	21.1751	16.2151	19.3982	16.536	16.6116	21.6044	16.4427	19.4293	16.7751	16.0267	21.5849	16.6036	19.6542	0.266667	0.176	0.22578	0.25689	0.224	13.8462	13.984	16.0827	13.264	14.7387	18.472	18.2098	22.2071	15.9369	19.4969	20.5707	17.3698	23.6898	17.3662
0.867188	0.202667	0.225778	0.187556	0.26311	0.192889	12.0338	13.3378	13.8871	11.448	12.8009	15.7191	17.7307	19.4551	15.0524	17.7422	16.4605	16.4542	21.1556	16.192	19.384	16.5076	16.584	21.5538	16.4089	19.4018	16.7538	16.0116	21.5396	16.5787	19.6293	0.273778	0.167111	0.23467	0.25156	0.221333	13.8729	14.0178	16.1236	13.2898	14.7671	18.5111	18.2258	22.2329	15.9742	19.5324	20.6222	17.3538	23.7218	17.3902
0.873047	0.204444	0.232	0.198222	0.27289	0.193778	12.0151	13.3093	13.8702	11.44	12.7769	15.6951	17.6853	19.4098	15.0356	17.7209	16.4471	16.4089	21.1102	16.176	19.3564	16.4933	16.5404	21.5067	16.3591	19.3813	16.7084	15.9573	21.4898	16.5351	19.6027	0.268444	0.167111	0.22667	0.25422	0.230222	13.92	14.0498	16.1724	13.3298	14.8142	18.5529	18.2516	22.256	16.0071	19.5716	20.6711	17.3662	23.736	17.4187
0.878906	0.202667	0.239111	0.189333	0.272	0.196444	11.9867	13.2764	13.84	11.4187	12.7502	15.68	17.6516	19.3538	14.9964	17.6844	16.4444	16.3671	21.0649	16.1502	19.3253	16.4631	16.5084	21.4542	16.3316	19.3636	16.6969	15.9182	21.464	16.5129	19.5618	0.282667	0.167111	0.23644	0.25333	0.228444	13.9556	14.0667	16.2116	13.3618	14.8533	18.5947	18.2818	22.2693	16.0524	19.6151	20.6924	17.392	23.7716	17.464
0.884766	0.195556	0.239111	0.192889	0.28267	0.2	11.9564	13.2364	13.8169	11.3884	12.7369	15.6471	17.6178	19.3138	14.9751	17.6604	16.4133	16.3129	21.0098	16.1218	19.2907	16.4507	16.456	21.4364	16.2916	19.3342	16.6729	15.8791	21.4293	16.48	19.5404	0.276444	0.170667	0.23911	0.25422	0.228444	14.0071	14.0907	16.2489	13.3849	14.9049	18.648	18.3058	22.2987	16.0738	19.6542	20.7289	17.3991	23.8044	17.504
0.890625	0.197333	0.244444	0.204444	0.26844	0.184889	11.944	13.2027	13.7787	11.3573	12.72	15.6204	17.5742	19.2791	14.9511	17.6391	16.4044	16.272	20.9493	16.1173	19.2729	16.4329	16.4284	21.4133	16.2613	19.3129	16.6391	15.832	21.3893	16.4489	19.4916	0.275556	0.168889	0.23467	0.24267	0.216889	14.0507	14.1236	16.2924	13.4204	14.9324	18.6827	18.3333	22.3431	16.1084	19.7013	20.7662	17.408	23.8276	17.5307
0.896484	0.198222	0.233778	0.194667	0.27022	0.187556	11.9156	13.168	13.736	11.3307	12.6782	15.5973	17.5298	19.2364	14.9316	17.6062	16.3716	16.2267	20.9102	16.0747	19.2533	16.4284	16.3893	21.3964	16.2302	19.2809	16.624	15.7947	21.3591	16.4204	19.4809	0.271111	0.168	0.24622	0.25956	0.224889	14.104	14.1698	16.3227	13.4533	14.9724	18.7067	18.3564	22.3956	16.1413	19.7476	20.7982	17.4231	23.8587	17.5707
0.902344	0.207111	0.228444	0.200889	0.27822	0.181333	11.8996	13.1218	13.6889	11.2969	12.6409	15.5627	17.4862	19.1982	14.9164	17.5778	16.3502	16.1893	20.864	16.0364	19.2382	16.3982	16.3449	21.3724	16.1796	19.2364	16.6107	15.7707	21.3316	16.3902	19.4427	0.268444	0.174222	0.23467	0.25956	0.216889	14.1422	14.2071	16.3733	13.4978	15.0222	18.7431	18.3618	22.4338	16.1813	19.7636	20.8462	17.4311	23.8791	17.5991
0.908203	0.208	0.236444	0.194667	0.26844	0.186667	11.896	13.0702	13.6578	11.272	12.6	15.5404	17.4222	19.1618	14.896	17.5387	16.3218	16.1529	20.8436	16.0178	19.2124	16.3733	16.3164	21.3467	16.1564	19.2027	16.5956	15.7156	21.2907	16.3627	19.4133	0.269333	0.176889	0.232	0.256	0.226667	14.184	14.2498	16.4062	13.5396	15.0551	18.7698	18.3911	22.4711	16.224	19.7858	20.8782	17.4347	23.9049	17.632
0.914062	0.192	0.245333	0.191111	0.27289	0.188444	11.8782	13.0418	13.6356	11.2444	12.56	15.504	17.3796	19.1227	14.8782	17.5058	16.2916	16.1156	20.8009	15.9778	19.1751	16.3644	16.2764	21.3049	16.1244	19.1627	16.5831	15.6809	21.2382	16.3138	19.368	0.268444	0.177778	0.22756	0.24889	0.227556	14.224	14.2604	16.4542	13.5556	15.0738	18.792	18.4027	22.4924	16.2498	19.8249	20.9324	17.4587	23.936	17.6578
0.919922	0.200889	0.249778	0.197333	0.28267	0.199111	11.8498	13.0036	13.6009	11.2276	12.5244	15.4836	17.3342	19.0827	14.8489	17.4764	16.2836	16.0684	20.7582	15.9396	19.1573	16.3369	16.2409	21.2587	16.1004	19.1253	16.5582	15.6347	21.2142	16.2711	19.3413	0.28	0.177778	0.23644	0.26489	0.220444	14.2684	14.2782	16.4996	13.592	15.0853	18.8311	18.4302	22.5218	16.2889	19.8462	20.9742	17.4844	24	17.6933
0.925781	0.208889	0.24	0.198222	0.27911	0.198222	11.816	12.968	13.568	11.1947	12.4889	15.4676	17.3031	19.0533	14.8213	17.4347	16.2755	16.0302	20.7467	15.9111	19.1324	16.3342	16.2187	21.2	16.0827	19.1022	16.5342	15.5947	21.1884	16.2222	19.3369	0.279111	0.184889	0.23289	0.25867	0.219556	14.3049	14.3111	16.5467	13.6347	15.1138	18.8702	18.4551	22.5689	16.3271	19.8587	21.0409	17.4978	24.0444	17.7164
0.931641	0.199111	0.245333	0.190222	0.27556	0.202667	11.7867	12.9289	13.5324	11.152	12.4489	15.4542	17.2613	19.0267	14.7796	17.408	16.2507	15.9822	20.7102	15.8756	19.112	16.3218	16.1867	21.176	16.0489	19.0827	16.5156	15.568	21.1787	16.2027	19.3084	0.277333	0.189333	0.22756	0.25689	0.230222	14.3627	14.3431	16.5858	13.6818	15.1342	18.9182	18.4844	22.6071	16.3476	19.8916	21.0853	17.536	24.0871	17.7636
0.9375	0.202667	0.236444	0.176889	0.27822	0.206222	11.7653	12.8853	13.4791	11.1191	12.4391	15.4284	17.2356	18.9982	14.7591	17.3902	16.2471	15.9502	20.6844	15.8542	19.0791	16.2978	16.1511	21.1618	16.0142	19.0453	16.5004	15.5422	21.1476	16.1884	19.296	0.287111	0.180444	0.23467	0.25778	0.222222	14.4027	14.3804	16.6338	13.704	15.1831	18.9582	18.5129	22.6569	16.3911	19.9298	21.1253	17.5653	24.1209	17.7849
0.943359	0.216	0.242667	0.189333	0.27822	0.191111	11.7422	12.8471	13.4382	11.08	12.4133	15.4036	17.1991	18.9724	14.7236	17.3733	16.2444	15.9084	20.6604	15.8311	19.0516	16.264	16.1058	21.12	15.9831	19.0329	16.4862	15.5076	21.1316	16.168	19.2676	0.271111	0.184	0.23289	0.25067	0.225778	14.4427	14.4062	16.6676	13.7609	15.2436	19.0151	18.5378	22.6933	16.4222	19.9698	21.1653	17.6036	24.1636	17.8124
0.949219	0.206222	0.252444	0.181333	0.27644	0.2	11.7271	12.808	13.4196	11.0418	12.3947	15.3653	17.1458	18.9298	14.6987	17.3547	16.2267	15.8853	20.6231	15.8107	19.0062	16.2249	16.0756	21.0836	15.944	18.9902	16.4711	15.4773	21.1084	16.1316	19.2267	0.278222	0.188444	0.232	0.264	0.24	14.4809	14.4311	16.6898	13.7733	15.2889	19.0489	18.5627	22.7271	16.4524	20.008	21.2107	17.632	24.1867	17.8364
0.955078	0.216889	0.242667	0.176	0.27733	0.194667	11.6951	12.7609	13.3689	11.0187	12.376	15.3431	17.1111	18.8916	14.6827	17.3325	16.2053	15.8578	20.5742	15.8018	18.9822	16.1849	16.0267	21.0551	15.9244	18.9769	16.4471	15.4444	21.0604	16.0924	19.1956	0.267556	0.195556	0.23822	0.25778	0.237333	14.5111	14.4622	16.7307	13.7956	15.3253	19.096	18.584	22.7627	16.488	20.0587	21.2471	17.6604	24.2213	17.8649
0.960938	0.208	0.239111	0.196444	0.26578	0.197333	11.6773	12.7209	13.3511	11.0053	12.352	15.3227	17.0773	18.8436	14.656	17.3262	16.1858	15.8338	20.5342	15.7733	18.9511	16.1609	15.9956	20.9964	15.8942	18.9511	16.4116	15.4036	21.0329	16.0569	19.1458	0.266667	0.201778	0.24711	0.264	0.228444	14.5627	14.48	16.7556	13.8356	15.3653	19.1396	18.6027	22.7876	16.5129	20.0987	21.2951	17.6578	24.264	17.8907
0.966797	0.207111	0.232889	0.198222	0.27556	0.208889	11.6462	12.6862	13.3102	10.9733	12.3307	15.3102	17.0356	18.8231	14.6258	17.288	16.1644	15.7947	20.4951	15.7449	18.92	16.1289	15.9636	20.9467	15.8542	18.928	16.3804	15.392	21.0062	16.0293	19.104	0.279111	0.195556	0.23911	0.25511	0.232	14.5956	14.5129	16.7938	13.8684	15.3902	19.1876	18.6213	22.8373	16.536	20.1404	21.3316	17.6756	24.3093	17.9289
0.972656	0.220444	0.245333	0.201778	0.264	0.203556	11.6329	12.6356	13.2809	10.9404	12.3076	15.3004	16.9893	18.7698	14.5973	17.2373	16.1369	15.7653	20.4551	15.7236	18.8853	16.1155	15.9307	20.9218	15.8151	18.9049	16.3404	15.3449	20.968	16.0053	19.0702	0.279111	0.192889	0.248	0.25867	0.232	14.6578	14.5493	16.8196	13.9022	15.4516	19.2187	18.6391	22.8889	16.5635	20.1982	21.3742	17.7049	24.3413	17.9538
0.978516	0.209778	0.248889	0.196444	0.27022	0.2	11.616	12.5822	13.2551	10.9138	12.2764	15.2809	16.9431	18.7307	14.5787	17.2098	16.1244	15.7316	20.408	15.6871	18.8462	16.0996	15.9076	20.8791	15.7769	18.8711	16.3218	15.2969	20.9529	15.9867	19.0347	0.282667	0.189333	0.24356	0.26578	0.228444	14.7049	14.568	16.8604	13.9324	15.4987	19.256	18.6542	22.9307	16.5929	20.24	21.4089	17.7102	24.3813	18.0018
0.984375	0.208	0.245333	0.200889	0.264	0.208889	11.5911	12.5351	13.2036	10.8933	12.2587	15.2711	16.8969	18.6844	14.5476	17.1813	16.0987	15.6942	20.3796	15.6658	18.8124	16.0773	15.8684	20.84	15.7484	18.8302	16.3067	15.2684	20.9191	15.9573	19.0115	0.287111	0.190222	0.24178	0.26578	0.223111	14.7493	14.5742	16.9004	13.9582	15.5342	19.2942	18.6667	22.9502	16.6151	20.2702	21.472	17.72	24.4178	18.0302
0.990234	0.198222	0.246222	0.198222	0.27556	0.208889	11.5618	12.4782	13.1787	10.8684	12.2302	15.2551	16.8373	18.6524	14.5369	17.1689	16.0773	15.6551	20.3582	15.6302	18.7751	16.056	15.832	20.8071	15.72	18.7991	16.304	15.2311	20.8898	15.9298	18.9822	0.282667	0.196444	0.24089	0.26933	0.239111	14.768	14.5902	16.9556	14.0009	15.5804	19.3351	18.7013	22.9938	16.6524	20.3244	21.5102	17.7351	24.472	18.08
0.996094	0.200889	0.252444	0.188444	0.25956	0.206222	11.5298	12.4382	13.1387	10.8471	12.2089	15.2276	16.7849	18.6373	14.4978	17.1547	16.0631	15.6169	20.328	15.6169	18.7404	16.0427	15.7982	20.7742	15.688	18.7716	16.2907	15.1822	20.8444	15.9102	18.9627	0.283556	0.194667	0.23644	0.26844	0.239111	14.8178	14.5973	16.9938	14.0489	15.6151	19.3796	18.7182	23.0187	16.7093	20.36	21.5529	17.7556	24.5316	18.1022
1.00195	0.204444	0.256	0.188444	0.26578	0.218667	11.4942	12.3733	13.0853	10.8196	12.1671	15.2089	16.7484	18.6116	14.4764	17.136	16.0409	15.5787	20.2844	15.5876	18.7164	16.0196	15.7653	20.7289	15.6444	18.7342	16.2818	15.144	20.8204	15.8818	18.9476	0.286222	0.191111	0.25333	0.27467	0.243556	14.8498	14.6116	17.0382	14.0791	15.648	19.4373	18.7298	23.0489	16.7378	20.3884	21.6062	17.7644	24.5724	18.144
1.00781	0.192	0.249778	0.184	0.28267	0.218667	11.4649	12.3236	13.0551	10.7911	12.1538	15.176	16.7147	18.5876	14.4533	17.0951	16.0196	15.5396	20.2533	15.5831	18.7013	15.992	15.7156	20.6978	15.6142	18.6933	16.2604	15.0916	20.7893	15.8373	18.9173	0.275556	0.189333	0.24444	0.27111	0.227556	14.8987	14.6204	17.0729	14.1182	15.696	19.4907	18.7458	23.0738	16.792	20.4391	21.6427	17.7867	24.6196	18.1858
1.01367	0.206222	0.247111	0.182222	0.27822	0.199111	11.4382	12.264	13.0222	10.7627	12.1369	15.16	16.6658	18.5316	14.4258	17.0702	15.9947	15.5076	20.2124	15.5609	18.6809	15.9911	15.6649	20.6631	15.5964	18.6587	16.2329	15.032	20.7813	15.8009	18.888	0.28	0.195556	0.25156	0.27289	0.238222	14.952	14.6338	17.1227	14.1538	15.7538	19.5209	18.7671	23.1093	16.8098	20.4862	21.6836	17.7964	24.6462	18.2187
1.01953	0.213333	0.242667	0.195556	0.26044	0.208889	11.4204	12.2249	12.9893	10.7316	12.1236	15.1458	16.624	18.4969	14.4098	17.0498	15.9716	15.4676	20.1769	15.5253	18.6578	15.9804	15.6196	20.6436	15.5653	18.6249	16.2142	14.9929	20.7378	15.7893	18.8515	0.280889	0.198222	0.24356	0.27822	0.236444	15.0018	14.6489	17.1653	14.1742	15.8071	19.5671	18.7778	23.1636	16.8444	20.5307	21.7271	17.8027	24.6667	18.2498
1.02539	0.211556	0.248889	0.192889	0.26933	0.205333	11.4062	12.16	12.9698	10.7164	12.1076	15.1271	16.5556	18.4507	14.3787	17.0347	15.9404	15.4213	20.1342	15.4907	18.6462	15.9804	15.5724	20.616	15.5493	18.6009	16.1822	14.9413	20.7084	15.7502	18.8338	0.286222	0.206222	0.25156	0.27911	0.232	15.0391	14.6489	17.2027	14.2213	15.8533	19.6107	18.7911	23.2107	16.8756	20.5858	21.7698	17.8249	24.6747	18.2969
1.03125	0.203556	0.248	0.187556	0.27644	0.205333	11.3849	12.1084	12.9333	10.6996	12.0924	15.1013	16.496	18.4338	14.36	17.016	15.9324	15.3902	20.096	15.4578	18.6205	15.9644	15.52	20.5867	15.5227	18.5804	16.1547	14.8951	20.6667	15.7271	18.7947	0.289778	0.218667	0.24533	0.27733	0.244444	15.0853	14.6631	17.2578	14.2613	15.904	19.6436	18.7769	23.2667	16.9076	20.648	21.808	17.8364	24.6889	18.3138
1.03711	0.213333	0.255111	0.192889	0.26756	0.209778	11.3698	12.0693	12.9067	10.6871	12.0542	15.0862	16.4551	18.3991	14.3307	16.9964	15.9102	15.3573	20.056	15.4382	18.6053	15.9369	15.4951	20.5431	15.4987	18.5378	16.1262	14.8587	20.6213	15.6916	18.7742	0.283556	0.212444	0.24622	0.28622	0.248	15.1449	14.6684	17.3004	14.2996	15.9511	19.6871	18.7902	23.2898	16.936	20.7084	21.8649	17.8391	24.7147	18.3422
1.04297	0.221333	0.260444	0.201778	0.26667	0.211556	11.3467	12.0302	12.8898	10.64	12.0302	15.0604	16.3991	18.3644	14.3129	16.9893	15.9049	15.3102	20.0231	15.4187	18.5822	15.9111	15.44	20.52	15.4658	18.5076	16.1227	14.8178	20.5884	15.664	18.7484	0.278222	0.207111	0.25156	0.28178	0.247111	15.176	14.6889	17.3378	14.3387	15.9938	19.7387	18.784	23.3156	16.9778	20.7591	21.9004	17.8649	24.7662	18.3751
1.04883	0.215111	0.271111	0.208	0.27822	0.207111	11.3333	11.9813	12.8729	10.6124	11.9938	15.0356	16.3493	18.3022	14.2978	16.9618	15.8907	15.2622	20.0044	15.4107	18.5502	15.9076	15.4018	20.4738	15.4293	18.4756	16.1084	14.7858	20.5609	15.6204	18.7164	0.273778	0.210667	0.24267	0.28978	0.245333	15.2098	14.6898	17.3751	14.3733	16.0231	19.768	18.7991	23.3387	17.0196	20.8009	21.9342	17.8693	24.8018	18.4204
1.05469	0.216889	0.259556	0.194667	0.27289	0.223111	11.2996	11.944	12.8329	10.5804	11.96	15.0258	16.2853	18.2507	14.28	16.9244	15.8809	15.2089	19.9733	15.3964	18.5253	15.8871	15.3458	20.4231	15.4036	18.4498	16.0933	14.7582	20.5191	15.5902	18.6978	0.275556	0.208	0.24533	0.28711	0.246222	15.2507	14.7013	17.4142	14.3867	16.0507	19.8098	18.8044	23.3289	17.0445	20.8444	21.9893	17.8631	24.8347	18.4436
1.06055	0.219556	0.255111	0.2	0.28178	0.218667	11.2773	11.888	12.7973	10.5502	11.9209	14.9991	16.2347	18.2204	14.2542	16.9031	15.8631	15.1582	19.9422	15.368	18.5093	15.8542	15.288	20.3876	15.3796	18.424	16.0898	14.7138	20.4836	15.5627	18.6693	0.288889	0.219556	0.25689	0.28978	0.243556	15.2907	14.7084	17.456	14.4418	16.0853	19.848	18.8249	23.3698	17.0702	20.8836	22.0284	17.872	24.8551	18.4764
1.06641	0.216889	0.264889	0.202667	0.27644	0.216889	11.2604	11.8436	12.7591	10.5449	11.8996	14.9822	16.176	18.1991	14.2382	16.8845	15.8382	15.1218	19.8827	15.3351	18.4809	15.8436	15.2462	20.3467	15.3396	18.4071	16.0676	14.6782	20.4516	15.5289	18.6213	0.282667	0.223111	0.24889	0.28889	0.248	15.3422	14.7289	17.4933	14.4569	16.1396	19.8818	18.8302	23.4169	17.1102	20.9102	22.0853	17.8836	24.8933	18.4978
1.07227	0.222222	0.256	0.189333	0.28889	0.214222	11.2373	11.7902	12.7218	10.5396	11.888	14.9564	16.1351	18.1662	14.2267	16.8471	15.8169	15.0853	19.8524	15.3022	18.4711	15.8169	15.2018	20.304	15.3244	18.384	16.0524	14.6507	20.4107	15.4871	18.6	0.293333	0.219556	0.25244	0.28178	0.256	15.3849	14.7484	17.5387	14.5004	16.2044	19.9316	18.8364	23.4773	17.1627	20.9476	22.1458	17.8942	24.936	18.5227
1.07812	0.208889	0.265778	0.194667	0.288	0.218667	11.2151	11.7369	12.68	10.5182	11.8569	14.9387	16.0978	18.1316	14.1973	16.8267	15.7956	15.0516	19.8142	15.272	18.448	15.808	15.1511	20.2791	15.2907	18.3627	16.0284	14.6116	20.3822	15.4853	18.6044	0.289778	0.228444	0.24622	0.28444	0.245333	15.4204	14.7751	17.5733	14.5333	16.2578	19.9991	18.8373	23.5191	17.1884	21.0044	22.1982	17.8978	24.968	18.5484
1.08398	0.216	0.264889	0.2	0.27644	0.212444	11.1902	11.7022	12.6293	10.5111	11.8649	14.9307	16.0516	18.0809	14.1591	16.808	15.7884	15.0178	19.7591	15.2542	18.4409	15.7813	15.1049	20.2436	15.2622	18.368	16.0098	14.5644	20.3653	15.4391	18.5822	0.288	0.222222	0.248	0.28444	0.237333	15.4693	14.8089	17.5982	14.5751	16.3093	20.0436	18.8578	23.5636	17.2196	21.0427	22.256	17.8987	25.0133	18.5956
1.08984	0.209778	0.260444	0.205333	0.27644	0.219556	11.1698	11.6676	12.6142	10.4764	11.8382	14.9289	15.9884	18.0507	14.1387	16.7769	15.7724	14.9778	19.7307	15.2382	18.4222	15.7689	15.0676	20.1902	15.2373	18.3404	16.0036	14.5351	20.3173	15.4293	18.5716	0.293333	0.217778	0.23467	0.29067	0.260444	15.5111	14.8507	17.6382	14.6027	16.3449	20.0933	18.8791	23.6	17.248	21.0782	22.304	17.9307	25.0471	18.6267
1.0957	0.205333	0.267556	0.201778	0.28711	0.220444	11.1458	11.624	12.5778	10.456	11.7956	14.9227	15.9556	18.0124	14.1129	16.7476	15.7538	14.9369	19.6853	15.2178	18.4044	15.7502	15.032	20.1556	15.2071	18.304	16.0027	14.5156	20.2844	15.4036	18.5591	0.284444	0.223111	0.25244	0.29422	0.260444	15.5573	14.8818	17.6604	14.6391	16.3822	20.1298	18.8969	23.6142	17.2755	21.1049	22.3476	17.9547	25.064	18.6827
1.10156	0.217778	0.262222	0.199111	0.28622	0.229333	11.1093	11.5813	12.5244	10.4018	11.7778	14.9013	15.9004	17.9787	14.0898	16.7147	15.7422	14.9067	19.64	15.1947	18.3813	15.7422	15.0107	20.1253	15.1822	18.272	15.9707	14.5049	20.2329	15.3742	18.5289	0.283556	0.217778	0.26133	0.29422	0.263111	15.6018	14.9307	17.7031	14.6836	16.4213	20.1733	18.9307	23.6338	17.3084	21.16	22.3804	17.9876	25.0871	18.7102
1.10742	0.227556	0.274667	0.203556	0.28622	0.227556	11.088	11.56	12.488	10.3724	11.7556	14.8924	15.8711	17.9618	14.0684	16.6978	15.7244	14.8551	19.6089	15.1653	18.3698	15.7236	14.968	20.1102	15.1431	18.2462	15.9431	14.4844	20.2107	15.3262	18.4853	0.292444	0.231111	0.26756	0.29333	0.261333	15.648	14.9644	17.7564	14.7156	16.4533	20.216	18.9636	23.664	17.3511	21.1911	22.4409	18.0142	25.1049	18.7404
1.11328	0.217778	0.272	0.209778	0.28444	0.219556	11.0569	11.544	12.4622	10.3538	11.7164	14.8693	15.8462	17.9049	14.0622	16.672	15.7173	14.8142	19.5547	15.1644	18.3529	15.7058	14.9467	20.0987	15.104	18.2258	15.9156	14.456	20.1698	15.2951	18.4649	0.308444	0.24	0.26133	0.30222	0.264	15.6924	14.9902	17.8	14.7591	16.4996	20.2658	19.0009	23.6871	17.4018	21.248	22.4996	18.0364	25.1582	18.7662
1.11914	0.222222	0.272	0.197333	0.28267	0.222222	11.0436	11.5129	12.4231	10.3298	11.6942	14.8649	15.8222	17.8524	14.0391	16.664	15.6889	14.7964	19.5227	15.1431	18.328	15.6818	14.92	20.0684	15.0871	18.1938	15.8942	14.4222	20.1369	15.2613	18.4498	0.303111	0.24	0.248	0.30311	0.257778	15.7351	15.0329	17.848	14.7884	16.5351	20.3164	19.0027	23.7182	17.44	21.3093	22.544	18.0791	25.2	18.7893
1.125	0.227556	0.279111	0.190222	0.29244	0.232889	11.0267	11.4747	12.3849	10.3022	11.6658	14.8364	15.7804	17.808	14.0204	16.6462	15.6764	14.7618	19.4836	15.1182	18.3084	15.6649	14.9084	20.0444	15.0631	18.1804	15.8836	14.4018	20.104	15.2231	18.4516	0.296889	0.240889	0.26578	0.304	0.262222	15.7822	15.0747	17.896	14.84	16.568	20.3813	19.0524	23.7298	17.4924	21.3591	22.6	18.1147	25.2329	18.8222
1.13086	0.216889	0.272889	0.203556	0.29244	0.233778	11.0071	11.4631	12.3724	10.2738	11.6542	14.8027	15.7413	17.7662	13.9902	16.6311	15.6756	14.7404	19.4587	15.104	18.2827	15.648	14.8764	20.0027	15.0222	18.152	15.8658	14.3822	20.0791	15.2027	18.4427	0.288889	0.246222	0.26844	0.312	0.272	15.8089	15.1147	17.9431	14.8773	16.6018	20.432	19.0764	23.7671	17.5307	21.3973	22.648	18.1378	25.2658	18.8578
1.13672	0.219556	0.271111	0.200889	0.28889	0.227556	10.9858	11.4356	12.3333	10.256	11.6151	14.7822	15.7013	17.72	13.9511	16.608	15.6524	14.7182	19.4213	15.0711	18.2462	15.6382	14.8667	19.9413	14.9964	18.1164	15.8605	14.3493	20.0382	15.1778	18.4187	0.291556	0.243556	0.26667	0.29778	0.278222	15.8604	15.1636	17.984	14.904	16.6453	20.488	19.1111	23.8062	17.5573	21.4284	22.6862	18.1787	25.2951	18.8773
1.14258	0.224889	0.274667	0.196444	0.28	0.230222	10.9724	11.4027	12.304	10.2347	11.5947	14.768	15.6764	17.688	13.928	16.584	15.6507	14.7058	19.3973	15.0284	18.2311	15.6267	14.8498	19.8987	14.9671	18.1049	15.8453	14.3102	19.9991	15.1627	18.4035	0.282667	0.227556	0.27022	0.29689	0.274667	15.9111	15.2222	18.0276	14.9404	16.7058	20.5396	19.16	23.8507	17.5733	21.4613	22.7351	18.2107	25.3173	18.8987
1.14844	0.220444	0.276444	0.207111	0.288	0.228444	10.952	11.3796	12.2658	10.1938	11.5813	14.7493	15.6542	17.6542	13.8978	16.5582	15.6302	14.6729	19.3502	15.0009	18.2169	15.6196	14.8178	19.8658	14.9289	18.0818	15.84	14.2951	19.9644	15.1484	18.3609	0.288	0.234667	0.26933	0.30311	0.271111	15.9618	15.2756	18.0587	14.9582	16.7529	20.5796	19.1991	23.8782	17.6027	21.4996	22.7938	18.2284	25.3511	18.9227
1.1543	0.229333	0.284444	0.204444	0.28	0.227556	10.9307	11.3502	12.2293	10.1644	11.5431	14.7476	15.6489	17.6267	13.872	16.5227	15.6249	14.6533	19.3093	14.9618	18.1929	15.6107	14.7929	19.8213	14.8933	18.056	15.8204	14.2667	19.9298	15.1084	18.3147	0.294222	0.237333	0.27111	0.30756	0.273778	16.0098	15.3147	18.0889	14.9902	16.7929	20.6187	19.2436	23.9156	17.624	21.5502	22.8329	18.2649	25.3689	18.9511
1.16016	0.229333	0.278222	0.207111	0.28622	0.229333	10.9227	11.328	12.2	10.1449	11.5147	14.7342	15.6276	17.5698	13.8462	16.4978	15.584	14.6231	19.2613	14.9316	18.1796	15.5947	14.7947	19.8053	14.864	18.0329	15.8196	14.2347	19.8889	15.0756	18.3102	0.296	0.234667	0.272	0.30667	0.272889	16.0596	15.344	18.1289	15.032	16.8222	20.6747	19.2791	23.9467	17.6507	21.592	22.8738	18.2969	25.3769	18.9956
1.16602	0.231111	0.274667	0.214222	0.28889	0.233778	10.8889	11.3058	12.1644	10.1289	11.4907	14.7022	15.5938	17.536	13.8311	16.4551	15.5733	14.5849	19.2213	14.9156	18.1564	15.5556	14.7636	19.7724	14.8338	18.0276	15.7804	14.2338	19.8578	15.0204	18.2676	0.296889	0.238222	0.26311	0.30756	0.278222	16.1156	15.3778	18.1751	15.0702	16.8578	20.7271	19.3236	23.9733	17.68	21.6356	22.9298	18.3342	25.4053	19.0329
1.17188	0.230222	0.283556	0.225778	0.29422	0.243556	10.8667	11.2907	12.1316	10.1182	11.4587	14.6916	15.5627	17.4951	13.8062	16.4276	15.5431	14.5556	19.1991	14.8871	18.1378	15.5502	14.7476	19.7316	14.7982	18.0044	15.7538	14.2196	19.8187	14.9902	18.2569	0.296889	0.24	0.28	0.312	0.286222	16.1716	15.4124	18.2116	15.1289	16.8951	20.7724	19.3662	24.0107	17.72	21.6711	22.9982	18.3609	25.4507	19.0907
1.17773	0.221333	0.276444	0.203556	0.29333	0.236444	10.8427	11.2631	12.1111	10.0996	11.4356	14.6809	15.5236	17.4444	13.7849	16.3982	15.5236	14.5173	19.1636	14.8693	18.1111	15.5307	14.728	19.6818	14.7609	17.9733	15.7431	14.1858	19.7822	14.9529	18.2462	0.300444	0.246222	0.27911	0.30756	0.279111	16.2089	15.4711	18.2498	15.1831	16.9431	20.8311	19.4044	24.0462	17.7671	21.696	23.0524	18.3973	25.504	19.1155
1.18359	0.24	0.274667	0.206222	0.29956	0.236444	10.8053	11.2507	12.0747	10.0782	11.4	14.6684	15.4933	17.4062	13.7769	16.3653	15.5102	14.4889	19.1476	14.8471	18.0889	15.5164	14.6987	19.6418	14.7467	17.9467	15.7156	14.1467	19.736	14.9493	18.2187	0.305778	0.248	0.28178	0.31733	0.280889	16.2409	15.5244	18.28	15.2267	16.9929	20.88	19.4533	24.0827	17.8107	21.7351	23.1191	18.4142	25.5627	19.1582
1.18945	0.240889	0.280889	0.224889	0.28978	0.236444	10.7831	11.2311	12.0444	10.0729	11.3876	14.6524	15.4773	17.3707	13.768	16.3511	15.4969	14.4738	19.1129	14.8302	18.0649	15.5049	14.6631	19.6036	14.7138	17.9129	15.6791	14.1244	19.7004	14.92	18.2062	0.310222	0.244444	0.27378	0.31289	0.275556	16.2978	15.5769	18.3182	15.2631	17.0453	20.9147	19.4951	24.1173	17.8658	21.7991	23.1716	18.4329	25.6098	19.2018
1.19531	0.245333	0.28	0.216889	0.29511	0.238222	10.7769	11.2107	11.9911	10.0453	11.3609	14.6258	15.4542	17.3404	13.7573	16.3307	15.4773	14.4542	19.0827	14.8142	18.0453	15.5129	14.6427	19.5644	14.6951	17.8898	15.6693	14.0996	19.6569	14.8711	18.1787	0.297778	0.253333	0.27556	0.312	0.28	16.3422	15.6169	18.36	15.3004	17.0764	20.9724	19.5227	24.1484	17.9138	21.8276	23.216	18.464	25.6382	19.2356
1.20117	0.239111	0.278222	0.220444	0.31022	0.24	10.7591	11.1858	11.9564	10.032	11.3333	14.6098	15.4409	17.3227	13.7458	16.3049	15.4533	14.4151	19.0338	14.792	18.0302	15.5013	14.6213	19.5271	14.6756	17.8649	15.6578	14.0684	19.6178	14.8409	18.1413	0.304889	0.242667	0.28444	0.31644	0.279111	16.4062	15.6507	18.3893	15.3369	17.1244	21.0302	19.5618	24.1716	17.9555	21.8702	23.2702	18.4702	25.6676	19.2711
1.20703	0.241778	0.292444	0.221333	0.29067	0.245333	10.7484	11.1476	11.9227	10	11.3022	14.5911	15.4231	17.2942	13.7253	16.2791	15.4409	14.3716	18.976	14.7867	17.992	15.4809	14.5902	19.5067	14.656	17.8462	15.6382	14.0551	19.5884	14.8027	18.1218	0.304889	0.255111	0.288	0.32356	0.282667	16.4418	15.7067	18.4293	15.3671	17.1742	21.0818	19.6169	24.1991	17.9911	21.9244	23.3173	18.4933	25.688	19.3084
1.21289	0.227556	0.305778	0.219556	0.31289	0.251556	10.7298	11.1191	11.8916	9.9858	11.2871	14.5849	15.4142	17.2693	13.6942	16.2658	15.4293	14.3378	18.944	14.7742	17.9698	15.4578	14.5476	19.4613	14.6347	17.84	15.6391	14.0213	19.5564	14.7804	18.1129	0.312	0.256889	0.27022	0.33067	0.273778	16.5022	15.7698	18.4702	15.4133	17.2	21.1493	19.6684	24.224	18.0187	21.9644	23.3707	18.5307	25.7556	19.36
1.21875	0.235556	0.297778	0.225778	0.30222	0.247111	10.7298	11.1022	11.8533	9.9493	11.2693	14.5698	15.4018	17.232	13.6836	16.2391	15.416	14.3031	18.9333	14.7511	17.9476	15.4347	14.504	19.4284	14.6196	17.8249	15.6169	13.9929	19.5164	14.752	18.0942	0.305778	0.255111	0.28178	0.31644	0.278222	16.5342	15.8009	18.4907	15.4667	17.2409	21.2116	19.7298	24.2684	18.0516	22.024	23.4178	18.5582	25.8018	19.3991
1.22461	0.236444	0.281778	0.233778	0.29333	0.254222	10.7004	11.0773	11.8204	9.9271	11.2356	14.5502	15.3796	17.1822	13.6649	16.2391	15.3911	14.272	18.9067	14.7351	17.9147	15.4196	14.4764	19.3858	14.584	17.7929	15.6062	13.968	19.4996	14.744	18.0764	0.309333	0.268444	0.28533	0.33244	0.282667	16.5813	15.8516	18.5333	15.5218	17.2978	21.2631	19.7804	24.2924	18.0871	22.072	23.4684	18.5796	25.8347	19.4311
1.23047	0.237333	0.293333	0.224889	0.30133	0.260444	10.6818	11.0578	11.7947	9.9058	11.2089	14.5573	15.3636	17.1529	13.6427	16.2071	15.368	14.2524	18.896	14.7156	17.9004	15.4178	14.4631	19.3387	14.5484	17.7671	15.6	13.9502	19.4862	14.7156	18.0578	0.317333	0.264889	0.28267	0.33156	0.289778	16.6258	15.904	18.5787	15.5662	17.3422	21.3076	19.824	24.3093	18.1227	22.1093	23.5049	18.6169	25.8693	19.472
1.23633	0.251556	0.299556	0.223111	0.29867	0.256	10.6773	11.0382	11.7698	9.8862	11.1769	14.5271	15.3449	17.1164	13.6116	16.1938	15.3591	14.2409	18.8649	14.7093	17.8596	15.4116	14.4436	19.3022	14.5298	17.7573	15.6044	13.9333	19.4604	14.6996	18.0524	0.313778	0.260444	0.296	0.33244	0.285333	16.7004	15.9396	18.6133	15.6124	17.3973	21.3689	19.8738	24.3244	18.1778	22.1547	23.5573	18.6596	25.9253	19.5093
1.24219	0.254222	0.299556	0.230222	0.30578	0.255111	10.6524	11.0196	11.7253	9.8702	11.1609	14.5004	15.32	17.0791	13.5831	16.1707	15.328	14.2231	18.84	14.6924	17.8284	15.4	14.4133	19.2649	14.504	17.7182	15.5858	13.9191	19.4071	14.6773	18.0196	0.304889	0.262222	0.28622	0.32978	0.287111	16.7502	15.9938	18.6596	15.6676	17.456	21.4187	19.9307	24.3698	18.2338	22.1991	23.6124	18.6916	25.9609	19.5618
1.24805	0.243556	0.290667	0.227556	0.31111	0.263111	10.6382	10.9973	11.6987	9.8631	11.1378	14.4764	15.3138	17.0542	13.5689	16.1342	15.3111	14.2098	18.8071	14.68	17.8098	15.3813	14.4027	19.2347	14.4836	17.7093	15.5662	13.8969	19.3733	14.6676	18	0.319111	0.264889	0.30578	0.33244	0.287111	16.8036	16.0596	18.704	15.7271	17.4942	21.4551	19.9876	24.4329	18.2765	22.2453	23.6596	18.7369	26.0027	19.608
1.25391	0.246222	0.297778	0.221333	0.31822	0.258667	10.6196	10.9733	11.6676	9.8382	11.1156	14.4578	15.3058	17.0213	13.5511	16.1022	15.2889	14.1822	18.7662	14.664	17.7911	15.3644	14.3778	19.1947	14.4596	17.6898	15.5484	13.896	19.3218	14.6471	17.9885	0.311111	0.258667	0.296	0.33333	0.290667	16.8498	16.0969	18.7413	15.7582	17.5262	21.5049	20.0382	24.4871	18.3227	22.2738	23.6978	18.7796	26.0364	19.6453
1.25977	0.251556	0.296	0.241778	0.31644	0.249778	10.592	10.9573	11.6471	9.8338	11.0853	14.4284	15.2844	16.9733	13.5476	16.0853	15.2791	14.1564	18.7369	14.6284	17.7858	15.3413	14.352	19.1769	14.4356	17.6862	15.5262	13.8711	19.2853	14.6222	17.9831	0.304	0.271111	0.29689	0.33422	0.288889	16.9138	16.1502	18.7929	15.8089	17.5467	21.5413	20.1129	24.5218	18.3573	22.3129	23.7191	18.824	26.072	19.6942
1.26562	0.259556	0.303111	0.241778	0.32356	0.270222	10.5538	10.9378	11.6098	9.8062	11.0676	14.4213	15.2658	16.9316	13.5431	16.0729	15.2364	14.1467	18.7102	14.6204	17.7698	15.3182	14.344	19.1502	14.4071	17.6596	15.512	13.832	19.2658	14.5867	17.9724	0.311111	0.264	0.30133	0.34311	0.291556	16.9529	16.1956	18.8471	15.8364	17.6009	21.5822	20.1662	24.5529	18.3858	22.3564	23.7573	18.8533	26.096	19.7431
1.27148	0.251556	0.296889	0.24	0.31022	0.262222	10.5396	10.9298	11.5813	9.8044	11.0427	14.4062	15.2524	16.8951	13.5298	16.0284	15.2009	14.1156	18.6809	14.608	17.744	15.2889	14.3253	19.1191	14.392	17.6471	15.4871	13.808	19.2267	14.5573	17.9529	0.327111	0.269333	0.30311	0.34044	0.289778	17.016	16.2809	18.8978	15.8649	17.6382	21.6258	20.2124	24.5822	18.4258	22.4	23.7884	18.8898	26.1422	19.7716
1.27734	0.262222	0.301333	0.239111	0.32178	0.268444	10.5093	10.9244	11.5493	9.7769	11.0098	14.3769	15.24	16.864	13.4996	15.9876	15.176	14.0862	18.6338	14.5778	17.7084	15.264	14.2871	19.0853	14.3769	17.6338	15.4898	13.7929	19.2071	14.5271	17.9387	0.323556	0.267556	0.29689	0.34489	0.293333	17.0711	16.3422	18.9404	15.9084	17.6791	21.664	20.2693	24.6187	18.4693	22.4516	23.8133	18.928	26.1884	19.8062
1.2832	0.252444	0.298667	0.231111	0.31022	0.261333	10.4942	10.9147	11.52	9.7564	10.9787	14.3636	15.2276	16.8471	13.4827	15.9511	15.1467	14.0516	18.6009	14.5467	17.6844	15.2356	14.2658	19.0427	14.3653	17.6267	15.4711	13.7956	19.1973	14.5111	17.9138	0.314667	0.272	0.30044	0.35022	0.290667	17.1378	16.4187	18.9787	15.9493	17.7342	21.688	20.3191	24.6613	18.5093	22.4924	23.8596	18.9707	26.2169	19.8453
1.28906	0.260444	0.300444	0.239111	0.30844	0.266667	10.4622	10.9013	11.4996	9.7262	10.968	14.3218	15.1902	16.8213	13.4684	15.9298	15.1262	14.0329	18.5564	14.5147	17.6542	15.2062	14.2302	18.9902	14.3324	17.6053	15.4507	13.7947	19.176	14.4836	17.8889	0.32	0.270222	0.30489	0.34756	0.300444	17.1849	16.4702	19.0053	15.9956	17.7716	21.7218	20.3849	24.6987	18.5458	22.5591	23.9156	18.9876	26.2658	19.864
1.29492	0.266667	0.304889	0.231111	0.31733	0.253333	10.4578	10.8836	11.472	9.7022	10.9493	14.2951	15.1849	16.7964	13.4222	15.9111	15.1209	14.008	18.5271	14.4738	17.6267	15.192	14.2107	18.9627	14.2978	17.5867	15.4196	13.7733	19.1422	14.4551	17.8729	0.312	0.281778	0.30222	0.35378	0.296	17.2533	16.5058	19.0284	16.0489	17.8107	21.7493	20.4471	24.7378	18.5716	22.6044	23.9724	19.0222	26.3031	19.9049
1.30078	0.256889	0.305778	0.236444	0.31822	0.262222	10.4364	10.8596	11.4196	9.6827	10.9378	14.2516	15.1662	16.7618	13.3902	15.888	15.0907	13.9902	18.4933	14.4569	17.6053	15.1742	14.1876	18.9289	14.2747	17.5689	15.3956	13.7351	19.0907	14.4364	17.848	0.315556	0.285333	0.30044	0.35733	0.307556	17.2889	16.5707	19.0658	16.1004	17.8596	21.792	20.5084	24.7858	18.6205	22.6347	24.024	19.0471	26.3413	19.9396
1.30664	0.262222	0.310222	0.230222	0.31378	0.256	10.4382	10.8471	11.3973	9.6542	10.912	14.2249	15.136	16.7396	13.3653	15.8791	15.0693	13.9733	18.4667	14.4409	17.5858	15.1387	14.1653	18.904	14.2498	17.5342	15.3796	13.7067	19.0409	14.4089	17.8418	0.32	0.277333	0.30222	0.35467	0.304	17.3307	16.6204	19.1058	16.1485	17.9031	21.8107	20.5662	24.8222	18.656	22.6782	24.0773	19.0916	26.3893	19.9742
1.3125	0.265778	0.304	0.237333	0.31822	0.270222	10.408	10.8436	11.3644	9.6471	10.8898	14.2116	15.12	16.6898	13.3556	15.8489	15.0418	13.9431	18.4418	14.4356	17.5618	15.1147	14.144	18.8649	14.2382	17.5209	15.36	13.6764	18.9902	14.4036	17.8338	0.318222	0.284444	0.30311	0.35467	0.312889	17.3716	16.672	19.1493	16.1938	17.9413	21.8427	20.6071	24.8551	18.6809	22.7129	24.1067	19.1191	26.4204	19.9956
1.31836	0.272889	0.314667	0.242667	0.31378	0.269333	10.3902	10.808	11.3387	9.6293	10.8729	14.1796	15.1049	16.6613	13.3244	15.8284	15.0382	13.9147	18.4053	14.424	17.5413	15.0871	14.1387	18.8133	14.216	17.5129	15.3556	13.6524	18.9502	14.3982	17.832	0.327111	0.28	0.30044	0.35289	0.303111	17.4231	16.7307	19.1858	16.2249	17.9831	21.8827	20.6524	24.8933	18.7164	22.7556	24.1644	19.1395	26.448	20.0347
1.32422	0.273778	0.312889	0.247111	0.32444	0.272	10.3733	10.7769	11.3067	9.6142	10.848	14.1636	15.0907	16.6293	13.3031	15.8018	15.0178	13.8933	18.3831	14.4044	17.5164	15.0498	14.1244	18.7822	14.1982	17.4996	15.3253	13.6391	18.9218	14.3742	17.8196	0.323556	0.277333	0.30756	0.35644	0.304889	17.4747	16.8	19.2373	16.2596	18.0462	21.928	20.6809	24.9191	18.7556	22.8133	24.1929	19.16	26.4782	20.0898
1.33008	0.268444	0.305778	0.246222	0.31556	0.276444	10.3484	10.7404	11.3022	9.5858	10.8302	14.1458	15.0756	16.5911	13.288	15.7804	14.9867	13.8684	18.3476	14.3618	17.5182	15.0231	14.0969	18.7538	14.1822	17.4916	15.312	13.6053	18.9076	14.3458	17.8107	0.328	0.281778	0.31022	0.36178	0.300444	17.5324	16.8587	19.288	16.3111	18.1031	21.9627	20.7253	24.9422	18.7778	22.8667	24.2373	19.1902	26.5049	20.1289
1.33594	0.269333	0.308444	0.243556	0.32178	0.278222	10.328	10.7138	11.2729	9.5671	10.8062	14.1218	15.0596	16.544	13.2658	15.7502	14.9716	13.8364	18.2969	14.3413	17.4853	15.0116	14.0649	18.7218	14.1636	17.4729	15.2951	13.5733	18.8738	14.3076	17.8018	0.326222	0.28	0.31556	0.35822	0.311111	17.5973	16.904	19.3449	16.3342	18.1618	22.0098	20.7618	24.9733	18.8258	22.9227	24.2791	19.224	26.5307	20.1698
1.3418	0.275556	0.311111	0.250667	0.32267	0.267556	10.3156	10.6969	11.2516	9.5484	10.7813	14.0916	15.0391	16.4996	13.2622	15.7396	14.9413	13.8231	18.2676	14.3244	17.4702	14.9964	14.0507	18.6818	14.1547	17.4578	15.2649	13.5342	18.8356	14.2827	17.7849	0.321778	0.291556	0.31733	0.37422	0.319111	17.6489	16.9449	19.3938	16.3893	18.2018	22.0516	20.8089	24.9902	18.8747	22.9689	24.3067	19.2338	26.5716	20.1947
1.34766	0.267556	0.305778	0.254222	0.32444	0.280889	10.2809	10.6933	11.2204	9.5289	10.7556	14.0747	15.0178	16.4756	13.2364	15.7218	14.9316	13.7938	18.2293	14.3013	17.4667	14.9698	14.0124	18.6489	14.1209	17.4471	15.2444	13.504	18.8098	14.2507	17.768	0.328889	0.296889	0.32267	0.368	0.312	17.6773	16.9849	19.4356	16.4347	18.2436	22.1067	20.8578	25.0293	18.9147	23.0178	24.3689	19.256	26.6151	20.2133
1.35352	0.269333	0.305778	0.255111	0.31733	0.272889	10.2631	10.6791	11.1849	9.5076	10.7396	14.0471	14.9813	16.44	13.2089	15.6987	14.9084	13.7556	18.1929	14.2836	17.4427	14.9547	13.9716	18.6187	14.088	17.44	15.2196	13.4844	18.7618	14.2356	17.7564	0.332444	0.286222	0.31644	0.37867	0.323556	17.7182	17.0373	19.4827	16.4747	18.296	22.152	20.9138	25.0711	18.9511	23.0347	24.4116	19.2738	26.6551	20.2436
1.35938	0.286222	0.313778	0.253333	0.33156	0.270222	10.2453	10.6569	11.1671	9.4791	10.7218	14.0302	14.9529	16.4169	13.1849	15.6747	14.8924	13.7271	18.1591	14.2507	17.4187	14.9236	13.9458	18.6053	14.0622	17.44	15.2036	13.4596	18.7111	14.2089	17.7511	0.326222	0.299556	0.31289	0.37778	0.319111	17.7689	17.0773	19.5156	16.5067	18.3387	22.1867	20.952	25.1049	18.9902	23.0862	24.4773	19.2969	26.7209	20.2773
1.36523	0.270222	0.312889	0.255111	0.33689	0.279111	10.2204	10.6436	11.1156	9.4658	10.6951	13.9902	14.9262	16.3938	13.1698	15.6516	14.8836	13.6818	18.1182	14.2036	17.4053	14.896	13.9058	18.5831	14.0133	17.4231	15.1636	13.4284	18.6711	14.1973	17.7387	0.335111	0.289778	0.32533	0.38044	0.312889	17.8133	17.1218	19.5556	16.5396	18.3778	22.2489	21.0036	25.1387	19.0204	23.1502	24.528	19.3156	26.7324	20.3004
1.37109	0.271111	0.311111	0.261333	0.33156	0.278222	10.1947	10.624	11.0951	9.44	10.6791	13.9698	14.9058	16.3636	13.1529	15.6382	14.8524	13.6569	18.0924	14.1822	17.3902	14.88	13.8622	18.5547	13.9911	17.4089	15.1378	13.3911	18.6276	14.1769	17.7316	0.344	0.301333	0.31644	0.38222	0.324444	17.8702	17.1787	19.6027	16.5698	18.4293	22.2987	21.0471	25.1618	19.0613	23.2107	24.5733	19.3413	26.7351	20.3182
1.37695	0.279111	0.309333	0.270222	0.344	0.282667	10.168	10.6071	11.0596	9.4116	10.6427	13.9564	14.888	16.3173	13.1253	15.6302	14.8329	13.6196	18.0516	14.1502	17.368	14.8489	13.8276	18.5164	13.968	17.4124	15.1111	13.3484	18.5804	14.152	17.7227	0.348444	0.301333	0.328	0.38489	0.319111	17.9182	17.224	19.6249	16.6107	18.4693	22.352	21.0907	25.1893	19.0951	23.2489	24.616	19.3644	26.7396	20.3431
1.38281	0.278222	0.311111	0.263111	0.33422	0.281778	10.1431	10.5813	11.0489	9.3822	10.6356	13.952	14.8533	16.264	13.1084	15.6089	14.8142	13.5707	18.0062	14.1138	17.3529	14.8249	13.8018	18.4649	13.9404	17.4089	15.096	13.3049	18.5431	14.1253	17.7058	0.341333	0.300444	0.32356	0.38844	0.314667	17.9538	17.2613	19.6524	16.6542	18.5218	22.4213	21.136	25.2107	19.1342	23.2853	24.6729	19.3698	26.7431	20.3724
1.38867	0.269333	0.318222	0.260444	0.34667	0.283556	10.12	10.5547	11.0062	9.3538	10.6116	13.9493	14.8302	16.2231	13.072	15.6	14.7769	13.5333	17.9707	14.0924	17.3244	14.8009	13.7582	18.408	13.9218	17.3956	15.0791	13.2649	18.5067	14.1084	17.7138	0.344	0.296	0.32533	0.39556	0.316444	18.0116	17.2933	19.6862	16.6836	18.5636	22.4809	21.1849	25.2427	19.152	23.3324	24.7307	19.3938	26.7733	20.4053
1.39453	0.285333	0.322667	0.262222	0.33156	0.282667	10.0889	10.5458	10.984	9.3316	10.5867	13.9529	14.7929	16.1938	13.0542	15.5867	14.7627	13.4951	17.9209	14.0738	17.3102	14.7876	13.7218	18.3707	13.9076	17.3769	15.048	13.24	18.4738	14.0844	17.7049	0.345778	0.299556	0.33067	0.39644	0.316444	18.0667	17.3538	19.7227	16.7262	18.6311	22.5449	21.2116	25.2987	19.168	23.3822	24.7689	19.4062	26.8107	20.4311
1.40039	0.286222	0.326222	0.262222	0.336	0.282667	10.0747	10.512	10.944	9.3129	10.5662	13.9573	14.7813	16.1609	13.0231	15.576	14.7449	13.4649	17.872	14.0293	17.3076	14.7618	13.6951	18.3076	13.8987	17.3644	15.008	13.1929	18.4604	14.0587	17.7156	0.344	0.299556	0.32444	0.39911	0.315556	18.128	17.4009	19.7671	16.7653	18.6818	22.6107	21.2604	25.3129	19.1876	23.4596	24.8133	19.4204	26.8462	20.4578
1.40625	0.281778	0.319111	0.264889	0.33156	0.280889	10.064	10.4951	10.912	9.2933	10.5538	13.9396	14.7547	16.1431	13.0062	15.56	14.7156	13.4373	17.8356	14.0053	17.2942	14.7591	13.6622	18.2836	13.8649	17.3582	14.9867	13.1609	18.432	14.0302	17.712	0.344889	0.293333	0.33511	0.39378	0.321778	18.1849	17.4507	19.7956	16.8036	18.7404	22.6836	21.2853	25.3413	19.208	23.5173	24.8453	19.4258	26.8676	20.4818
1.41211	0.277333	0.328	0.261333	0.33333	0.285333	10.0498	10.4622	10.8729	9.2693	10.544	13.9298	14.7244	16.1093	12.9591	15.5529	14.6942	13.4	17.7982	13.9724	17.2862	14.7511	13.6382	18.2471	13.8471	17.3556	14.9529	13.1289	18.3911	14.0169	17.7049	0.336889	0.301333	0.33333	0.392	0.323556	18.2231	17.5004	19.8276	16.8329	18.7813	22.7467	21.3316	25.3698	19.2418	23.5742	24.8747	19.4444	26.8844	20.5093
1.41797	0.275556	0.324444	0.259556	0.33422	0.289778	10.0258	10.44	10.8533	9.2427	10.5156	13.9076	14.6862	16.072	12.9227	15.5324	14.6622	13.3716	17.7538	13.9378	17.2853	14.7431	13.6	18.2204	13.8169	17.3556	14.9191	13.0862	18.3422	13.9751	17.6889	0.353778	0.305778	0.34489	0.39911	0.327111	18.2747	17.5431	19.8702	16.864	18.8382	22.8178	21.3671	25.4062	19.2569	23.6427	24.9102	19.4524	26.8978	20.5342
1.42383	0.288	0.325333	0.264	0.33867	0.292444	10.0124	10.4036	10.8204	9.2169	10.4996	13.8862	14.6613	16.0347	12.8782	15.5156	14.6418	13.3342	17.7147	13.9164	17.2729	14.7324	13.5707	18.1849	13.7911	17.3662	14.8791	13.056	18.2978	13.9538	17.6693	0.345778	0.304889	0.34311	0.39644	0.321778	18.3218	17.5751	19.9102	16.9084	18.8764	22.8773	21.4249	25.4516	19.2791	23.7067	24.9502	19.4693	26.9013	20.5707
1.42969	0.293333	0.329778	0.272889	0.34489	0.295111	9.992	10.3991	10.7813	9.1858	10.4827	13.8604	14.624	15.9751	12.8596	15.4836	14.6116	13.3058	17.6578	13.8747	17.2578	14.7342	13.5449	18.1467	13.752	17.352	14.8693	13.024	18.248	13.9093	17.6693	0.344889	0.310222	0.34933	0.41156	0.321778	18.3796	17.6196	19.9511	16.9493	18.9351	22.9218	21.464	25.488	19.3129	23.7511	24.9991	19.4969	26.9298	20.6
1.43555	0.280889	0.324444	0.267556	0.34489	0.294222	9.96978	10.3591	10.7564	9.1653	10.4507	13.8338	14.5964	15.9413	12.832	15.4756	14.6027	13.2782	17.6204	13.8604	17.2338	14.7218	13.4818	18.0951	13.7298	17.3493	14.8302	12.9849	18.1956	13.8907	17.6738	0.36	0.312889	0.34844	0.41511	0.330667	18.4382	17.6498	20.0009	16.9982	19.0027	22.9591	21.4942	25.4969	19.3333	23.8009	25.0373	19.5173	26.9547	20.6178
1.44141	0.291556	0.320889	0.272889	0.34667	0.289778	9.95378	10.3236	10.7316	9.1538	10.4382	13.8178	14.5831	15.8951	12.8018	15.472	14.568	13.24	17.5689	13.8178	17.2124	14.7147	13.4747	18.0524	13.7031	17.3502	14.8107	12.9573	18.1618	13.8604	17.6773	0.358222	0.314667	0.34489	0.40978	0.330667	18.4773	17.7022	20.0462	17.0338	19.1004	23	21.5262	25.52	19.36	23.8516	25.0791	19.5316	26.9956	20.6631
1.44727	0.289778	0.321778	0.275556	0.34044	0.288889	9.928	10.32	10.7031	9.1227	10.4284	13.7902	14.5573	15.8604	12.7822	15.4667	14.5449	13.208	17.5449	13.784	17.2062	14.6969	13.4276	18.0276	13.68	17.3511	14.7938	12.9396	18.1262	13.8267	17.6711	0.350222	0.311111	0.34578	0.42844	0.339556	18.52	17.7609	20.0693	17.0649	19.1618	23.0178	21.5582	25.5191	19.3991	23.9093	25.1262	19.5484	27.0044	20.688
1.45312	0.297778	0.329778	0.271111	0.34311	0.294222	9.90489	10.2951	10.6809	9.088	10.4231	13.7778	14.5369	15.8178	12.7627	15.4613	14.5076	13.1858	17.5058	13.7493	17.2089	14.6747	13.3858	17.9804	13.6578	17.3556	14.7742	12.9138	18.0738	13.8062	17.6667	0.351111	0.313778	0.34133	0.42311	0.339556	18.5529	17.8124	20.0969	17.0933	19.2356	23.0587	21.6053	25.5511	19.4418	23.9858	25.1644	19.5627	27.024	20.7271
1.45898	0.288	0.333333	0.261333	0.33956	0.298667	9.87733	10.2702	10.6533	9.0542	10.4169	13.7582	14.5147	15.7769	12.7271	15.4587	14.4871	13.1698	17.4551	13.7156	17.2107	14.672	13.3502	17.9422	13.6382	17.3378	14.76	12.8942	18.0382	13.7787	17.6649	0.354667	0.309333	0.344	0.43022	0.332444	18.6053	17.8516	20.1484	17.1022	19.2853	23.1227	21.6462	25.5662	19.4667	24.0658	25.1947	19.5787	27.0187	20.7422
1.46484	0.286222	0.333333	0.270222	0.35289	0.302222	9.84711	10.2418	10.6187	9.0311	10.408	13.7289	14.4978	15.712	12.6924	15.4427	14.4622	13.1484	17.424	13.6764	17.1973	14.6364	13.3307	17.8916	13.6071	17.3413	14.7422	12.8631	17.9822	13.7422	17.6604	0.353778	0.307556	0.34756	0.44	0.327111	18.6542	17.9164	20.184	17.1333	19.3511	23.1831	21.6987	25.5787	19.5004	24.1413	25.2427	19.5991	27.016	20.752
1.4707	0.296	0.341333	0.276444	0.352	0.303111	9.82756	10.2267	10.5769	9.0044	10.3938	13.7227	14.4711	15.6773	12.6693	15.4151	14.4436	13.1342	17.3707	13.6276	17.1964	14.6151	13.2782	17.8427	13.56	17.3244	14.6996	12.8231	17.9564	13.7084	17.6516	0.357333	0.311111	0.352	0.44178	0.331556	18.712	17.9653	20.224	17.1538	19.4089	23.2382	21.7511	25.6124	19.52	24.224	25.2924	19.6249	27.0453	20.7413
1.47656	0.297778	0.329778	0.274667	0.352	0.303111	9.81156	10.192	10.5564	8.9796	10.3822	13.7191	14.4498	15.6356	12.6436	15.4089	14.4187	13.0969	17.3351	13.5956	17.1769	14.5822	13.2658	17.8142	13.5262	17.32	14.6818	12.7902	17.912	13.664	17.6444	0.356444	0.313778	0.35644	0.44533	0.336	18.7564	18.0071	20.2649	17.1867	19.4676	23.2889	21.7938	25.6213	19.5271	24.288	25.3502	19.656	27.0631	20.7573
1.48242	0.295111	0.336	0.280889	0.35378	0.300444	9.78933	10.1689	10.5138	8.9573	10.3582	13.704	14.4373	15.6098	12.6018	15.3884	14.4	13.0667	17.2933	13.544	17.1653	14.5636	13.24	17.7751	13.4978	17.3227	14.6524	12.7476	17.8684	13.6356	17.6338	0.365333	0.312889	0.35289	0.44444	0.335111	18.7831	18.0498	20.2951	17.224	19.5369	23.3422	21.8462	25.6729	19.5476	24.3564	25.3947	19.6942	27.1031	20.7778
1.48828	0.296	0.339556	0.273778	0.35644	0.299556	9.776	10.1636	10.4711	8.9182	10.3511	13.6889	14.4107	15.576	12.5849	15.3956	14.3662	13.0311	17.2604	13.5227	17.1591	14.5342	13.2187	17.7147	13.4596	17.3093	14.6382	12.7253	17.8427	13.6133	17.6293	0.360889	0.305778	0.35556	0.44889	0.342222	18.832	18.096	20.328	17.2462	19.6036	23.3822	21.8853	25.6951	19.5671	24.44	25.4311	19.7245	27.1422	20.7831
1.49414	0.291556	0.331556	0.285333	0.35733	0.296	9.74756	10.1476	10.4542	8.8987	10.3396	13.6631	14.3813	15.5573	12.5476	15.3893	14.3387	13.0107	17.2018	13.5013	17.1529	14.5227	13.1947	17.6693	13.4444	17.3049	14.6142	12.6844	17.8071	13.5804	17.6311	0.355556	0.320889	0.35644	0.45333	0.344	18.8702	18.1316	20.3538	17.2747	19.672	23.4382	21.9227	25.752	19.5787	24.5156	25.4658	19.7671	27.16	20.7947
1.5	0.299556	0.338667	0.282667	0.36089	0.310222	9.71378	10.1236	10.4329	8.8729	10.3351	13.6329	14.3618	15.5182	12.5129	15.3831	14.3022	12.984	17.1529	13.4622	17.1387	14.5084	13.1582	17.6098	13.4018	17.312	14.5991	12.6747	17.7884	13.5609	17.6258	0.360889	0.32	0.36533	0.45689	0.340444	18.9156	18.1902	20.3884	17.2916	19.7484	23.4693	21.9831	25.76	19.6053	24.5947	25.4978	19.7929	27.1849	20.8124
1.50586	0.301333	0.343111	0.277333	0.36089	0.300444	9.70044	10.1084	10.4036	8.8391	10.3182	13.6249	14.3209	15.4542	12.4756	15.3778	14.2747	12.9698	17.1173	13.4187	17.1209	14.4987	13.1298	17.5458	13.3591	17.2916	14.6018	12.6587	17.76	13.544	17.6507	0.363556	0.321778	0.36178	0.44978	0.340444	18.9573	18.2267	20.4187	17.312	19.8107	23.536	22.0311	25.7689	19.6178	24.6631	25.5404	19.8213	27.2293	20.8356
1.51172	0.304	0.334222	0.28	0.36178	0.300444	9.69778	10.0862	10.3636	8.8027	10.3102	13.6116	14.3102	15.4089	12.4382	15.3716	14.2471	12.96	17.0818	13.3929	17.1351	14.4889	13.0951	17.512	13.336	17.3084	14.5778	12.632	17.7324	13.5173	17.6533	0.369778	0.32	0.37067	0.45956	0.348444	19.0036	18.3031	20.4462	17.3493	19.8889	23.5822	22.0844	25.784	19.6382	24.7431	25.584	19.8578	27.2267	20.8338
1.51758	0.296889	0.333333	0.288889	0.37333	0.303111	9.69067	10.0542	10.3244	8.7858	10.3013	13.6036	14.2844	15.3609	12.4098	15.3902	14.2222	12.9413	17.0507	13.344	17.1485	14.4676	13.0782	17.4658	13.2996	17.3013	14.5742	12.6142	17.6871	13.4711	17.6631	0.369778	0.321778	0.37067	0.48444	0.346667	19.0524	18.3591	20.4818	17.3689	19.9467	23.6382	22.1573	25.7938	19.64	24.8213	25.6222	19.8756	27.2711	20.84
1.52344	0.294222	0.332444	0.284444	0.36533	0.294222	9.66222	10.0347	10.2729	8.7556	10.3084	13.5884	14.2693	15.3289	12.3689	15.384	14.1991	12.912	17.0249	13.3129	17.1618	14.4453	13.0569	17.4453	13.2684	17.3004	14.5804	12.5884	17.6471	13.4418	17.6569	0.376	0.324444	0.37422	0.49156	0.352889	19.0951	18.4027	20.5147	17.3893	20.0133	23.6764	22.1947	25.8249	19.648	24.9076	25.6676	19.9262	27.3467	20.8569
1.5293	0.308444	0.334222	0.285333	0.35822	0.303111	9.64089	10.0044	10.2453	8.7369	10.2916	13.5609	14.2498	15.296	12.3307	15.3751	14.1831	12.8809	16.9973	13.28	17.152	14.4284	13.0427	17.4124	13.2356	17.2969	14.5724	12.5627	17.608	13.3929	17.6729	0.379556	0.327111	0.37956	0.49867	0.352889	19.136	18.4347	20.5449	17.4169	20.0871	23.7236	22.2533	25.8498	19.6569	24.9893	25.7156	19.9724	27.3858	20.8613
1.53516	0.311111	0.331556	0.300444	0.36711	0.304	9.61156	9.9991	10.2204	8.696	10.2862	13.5307	14.2391	15.264	12.2916	15.3698	14.1636	12.8596	16.9831	13.2409	17.1609	14.4053	13.0151	17.3804	13.1902	17.2933	14.5413	12.5298	17.576	13.3547	17.6738	0.373333	0.320889	0.37689	0.50222	0.355556	19.1911	18.4773	20.5849	17.4453	20.1769	23.7529	22.312	25.8622	19.6622	25.064	25.7564	20.0204	27.4409	20.8693
1.54102	0.312	0.337778	0.289778	0.368	0.304889	9.57778	9.9804	10.2009	8.6791	10.272	13.4836	14.2027	15.2329	12.2498	15.3831	14.128	12.8364	16.9618	13.1929	17.1653	14.3858	13.0071	17.3449	13.1387	17.2711	14.5209	12.5164	17.5404	13.3191	17.6853	0.376889	0.318222	0.38844	0.50667	0.353778	19.2338	18.5324	20.6329	17.4649	20.2578	23.792	22.3422	25.8756	19.6675	25.1484	25.7991	20.0764	27.4658	20.8898
1.54688	0.310222	0.338667	0.301333	0.37067	0.313778	9.55022	9.9698	10.1813	8.6524	10.2649	13.4622	14.1813	15.2036	12.224	15.3822	14.1147	12.8133	16.9227	13.1644	17.16	14.3618	12.9822	17.2916	13.1067	17.2747	14.5031	12.4818	17.4933	13.2924	17.6924	0.370667	0.321778	0.39289	0.50933	0.352889	19.2924	18.5938	20.656	17.4889	20.344	23.8204	22.4018	25.9058	19.6933	25.2284	25.8391	20.1316	27.4969	20.8907
1.55273	0.315556	0.336	0.291556	0.37067	0.312	9.52444	9.9413	10.152	8.632	10.264	13.4293	14.1751	15.1724	12.1831	15.3929	14.0827	12.8044	16.8862	13.128	17.1636	14.3387	12.9609	17.248	13.0587	17.2729	14.496	12.4533	17.4569	13.2596	17.6862	0.374222	0.328	0.39022	0.50933	0.348444	19.3538	18.672	20.6924	17.512	20.4267	23.8684	22.4613	25.9831	19.7022	25.3227	25.8711	20.1644	27.5262	20.9111
1.55859	0.311111	0.339556	0.292444	0.37422	0.308444	9.51378	9.92	10.1084	8.6187	10.2542	13.4142	14.16	15.1476	12.1627	15.3849	14.04	12.792	16.8427	13.0924	17.1618	14.3111	12.9422	17.2133	13.0258	17.2916	14.472	12.4213	17.4036	13.2142	17.6782	0.383111	0.320889	0.38756	0.53244	0.357333	19.4133	18.7342	20.7244	17.5227	20.4907	23.9031	22.5218	26.0364	19.6969	25.4009	25.8933	20.1938	27.552	20.9102
1.56445	0.314667	0.335111	0.288	0.36267	0.314667	9.49511	9.8942	10.0978	8.6044	10.2542	13.392	14.1431	15.1262	12.1404	15.384	14.0116	12.7849	16.8036	13.0747	17.1653	14.2764	12.9156	17.1884	12.9938	17.2836	14.4427	12.3831	17.3707	13.168	17.6693	0.378667	0.328889	0.39556	0.53156	0.361778	19.4524	18.7911	20.7573	17.536	20.5493	23.9529	22.5804	26.104	19.6987	25.4978	25.9191	20.2338	27.5787	20.9093
1.57031	0.304	0.336889	0.294222	0.37422	0.318222	9.47911	9.8836	10.0462	8.5849	10.2418	13.3716	14.1262	15.0942	12.1236	15.3742	13.9707	12.768	16.7627	13.0524	17.1689	14.2453	12.8978	17.1413	12.9467	17.2907	14.4107	12.3698	17.3298	13.128	17.6578	0.381333	0.325333	0.39378	0.53689	0.365333	19.4996	18.8347	20.7884	17.5529	20.6267	23.9707	22.6418	26.1369	19.6987	25.5636	25.9422	20.2489	27.584	20.9307
1.57617	0.312	0.339556	0.295111	0.37244	0.312889	9.46489	9.8676	10.0302	8.5627	10.24	13.3476	14.104	15.0507	12.0924	15.3698	13.9431	12.7538	16.728	13.0187	17.1618	14.2196	12.8827	17.1093	12.9084	17.2862	14.4018	12.3387	17.2969	13.0862	17.6604	0.384	0.331556	0.38667	0.53422	0.362667	19.544	18.8818	20.8347	17.5831	20.7004	24.0373	22.6924	26.1493	19.696	25.6311	25.9964	20.2853	27.5929	20.9182
1.58203	0.304889	0.340444	0.289778	0.36978	0.312	9.44089	9.8453	9.9867	8.5538	10.2258	13.3324	14.0844	15.0356	12.0738	15.36	13.9262	12.7244	16.6747	12.9956	17.1502	14.2036	12.8756	17.0569	12.864	17.2853	14.3813	12.3031	17.2684	13.0427	17.6507	0.392	0.331556	0.40444	0.52889	0.362667	19.5947	18.9227	20.8747	17.6018	20.7707	24.096	22.7333	26.1964	19.7138	25.7102	26.048	20.328	27.6	20.9369
1.58789	0.312889	0.338667	0.304	0.37867	0.32	9.42133	9.8169	9.9769	8.5271	10.2196	13.3093	14.0756	14.9964	12.0409	15.3529	13.9156	12.7022	16.6284	12.9502	17.1449	14.1893	12.8604	17.0107	12.8409	17.2871	14.3689	12.2827	17.2284	12.9982	17.6516	0.387556	0.333333	0.40356	0.544	0.372444	19.64	18.9769	20.9173	17.632	20.8524	24.1449	22.776	26.2276	19.7573	25.7964	26.0791	20.3671	27.6196	20.9671
1.59375	0.312889	0.346667	0.306667	0.38311	0.320889	9.38933	9.8142	9.9387	8.4978	10.2	13.2978	14.0436	14.9538	12	15.3378	13.8951	12.6658	16.5831	12.9271	17.1547	14.1689	12.8498	16.9671	12.8089	17.2747	14.352	12.2551	17.1831	12.9662	17.6658	0.393778	0.328	0.41244	0.54578	0.368	19.6729	19.0338	20.976	17.68	20.9369	24.1787	22.8187	26.2444	19.7653	25.888	26.1289	20.3991	27.6258	20.992
1.59961	0.321778	0.344	0.299556	0.37067	0.316444	9.36622	9.7964	9.9102	8.4836	10.184	13.2756	14.016	14.9102	11.9591	15.3387	13.872	12.6498	16.5644	12.8916	17.1591	14.1378	12.824	16.9502	12.776	17.2516	14.336	12.2231	17.1209	12.912	17.672	0.410667	0.345778	0.41333	0.55289	0.358222	19.7093	19.0809	21.0258	17.712	21	24.2338	22.8596	26.2462	19.792	25.9564	26.1591	20.4427	27.6747	21.0071
1.60547	0.312	0.346667	0.299556	0.38667	0.320889	9.34311	9.7796	9.8773	8.4622	10.1733	13.2516	13.9884	14.8533	11.9324	15.3307	13.84	12.6284	16.5209	12.8551	17.1698	14.1102	12.7964	16.92	12.7333	17.2498	14.312	12.2027	17.0622	12.8782	17.6684	0.405333	0.336	0.41778	0.544	0.368	19.7449	19.1449	21.0693	17.7591	21.0738	24.2542	22.8996	26.2507	19.7893	26.0311	26.1982	20.4649	27.7058	21.0311
1.61133	0.325333	0.347556	0.299556	0.38311	0.316444	9.32622	9.7618	9.8542	8.448	10.168	13.2364	13.9502	14.8044	11.8996	15.3324	13.8036	12.6222	16.4836	12.8364	17.1644	14.0924	12.7742	16.8827	12.6978	17.2347	14.2996	12.1751	17.0231	12.8391	17.6542	0.403556	0.327111	0.42222	0.55556	0.368889	19.784	19.192	21.1164	17.7822	21.1538	24.3031	22.9413	26.2436	19.7956	26.1173	26.2604	20.488	27.7236	21.0445
1.61719	0.314667	0.346667	0.308444	0.38133	0.319111	9.31111	9.736	9.8231	8.4213	10.1564	13.2142	13.9298	14.7653	11.8711	15.3351	13.768	12.5973	16.4444	12.7867	17.1653	14.0836	12.7556	16.8462	12.6587	17.2507	14.2649	12.1351	16.9884	12.8107	17.6569	0.413333	0.339556	0.41689	0.55467	0.370667	19.8276	19.2462	21.1609	17.8098	21.2373	24.3369	22.9804	26.2409	19.7982	26.2044	26.3218	20.512	27.744	21.0604
1.62305	0.322667	0.351111	0.316444	0.37511	0.312	9.272	9.7013	9.8124	8.392	10.1573	13.1858	13.8907	14.7333	11.8356	15.3396	13.7289	12.5769	16.3929	12.7591	17.16	14.0596	12.728	16.8053	12.6293	17.2462	14.2382	12.12	16.9333	12.776	17.6622	0.4	0.332444	0.41956	0.56889	0.373333	19.8756	19.2862	21.1991	17.824	21.3076	24.392	23.0116	26.2684	19.8373	26.304	26.3716	20.5413	27.7689	21.0827
1.62891	0.317333	0.341333	0.313778	0.376	0.321778	9.25244	9.6844	9.7893	8.3742	10.1396	13.1644	13.864	14.6889	11.8124	15.3307	13.7102	12.5449	16.3573	12.7236	17.1671	14.0427	12.7049	16.7849	12.5893	17.2578	14.2071	12.0907	16.88	12.7511	17.6631	0.395556	0.337778	0.41067	0.56711	0.370667	19.9413	19.3324	21.2516	17.8551	21.3929	24.4356	23.0444	26.3236	19.8551	26.3858	26.4178	20.576	27.7796	21.1049
1.63477	0.328	0.344889	0.306667	0.376	0.321778	9.23378	9.6667	9.76	8.3493	10.1458	13.1342	13.8293	14.6631	11.7787	15.3316	13.6978	12.5227	16.312	12.6871	17.1529	13.9991	12.6827	16.7253	12.5582	17.2391	14.1911	12.072	16.8791	12.7067	17.6809	0.390222	0.337778	0.40711	0.55467	0.388444	19.9947	19.392	21.288	17.8693	21.448	24.4924	23.0782	26.3698	19.8649	26.4844	26.4516	20.6018	27.8062	21.1031
1.64062	0.327111	0.344	0.315556	0.38044	0.324444	9.20978	9.6453	9.7591	8.3369	10.1422	13.1049	13.8053	14.6196	11.7627	15.3182	13.6747	12.4951	16.2702	12.656	17.16	13.9796	12.6596	16.68	12.5369	17.2204	14.1627	12.0471	16.8364	12.6658	17.6738	0.416889	0.336889	0.42667	0.576	0.386667	20.0436	19.4453	21.336	17.8969	21.5413	24.5467	23.1298	26.3867	19.8916	26.5618	26.4782	20.6364	27.816	21.1067
1.64648	0.323556	0.340444	0.313778	0.38844	0.322667	9.18133	9.6107	9.728	8.3076	10.1342	13.0951	13.7698	14.5813	11.7218	15.3182	13.648	12.4853	16.2204	12.6338	17.1458	13.9493	12.6258	16.6427	12.4987	17.208	14.1324	12.0213	16.8062	12.6391	17.6658	0.403556	0.336	0.42489	0.57333	0.384	20.0942	19.4836	21.368	17.9289	21.6151	24.5964	23.1636	26.4071	19.9156	26.6391	26.5129	20.6578	27.8276	21.1111
1.65234	0.325333	0.352	0.311111	0.38044	0.321778	9.16889	9.5858	9.6791	8.2853	10.12	13.0693	13.7351	14.536	11.6933	15.3129	13.6276	12.4649	16.1724	12.6053	17.1378	13.936	12.5973	16.6044	12.4871	17.216	14.1022	11.9938	16.768	12.6053	17.6649	0.413333	0.334222	0.43378	0.58844	0.382222	20.1556	19.5298	21.3991	17.9564	21.6933	24.6302	23.1973	26.4311	19.9271	26.6907	26.5316	20.6853	27.8444	21.1431
1.6582	0.322667	0.352889	0.314667	0.39022	0.321778	9.13511	9.5724	9.648	8.248	10.1138	13.0551	13.6951	14.5093	11.6613	15.3022	13.5929	12.4418	16.1342	12.5733	17.1271	13.9227	12.5751	16.5493	12.4418	17.2089	14.0924	11.9591	16.7253	12.5627	17.6356	0.408	0.340444	0.43733	0.59822	0.386667	20.1893	19.5627	21.4231	17.9902	21.7733	24.6782	23.2364	26.4631	19.9422	26.7644	26.5778	20.7182	27.8649	21.1538
1.66406	0.326222	0.349333	0.32	0.39378	0.328	9.11733	9.544	9.6098	8.2231	10.0853	13.0444	13.656	14.4693	11.6427	15.2978	13.5609	12.4249	16.1049	12.5564	17.1289	13.9049	12.5582	16.5013	12.4151	17.2062	14.072	11.9413	16.6871	12.5351	17.6196	0.414222	0.347556	0.43733	0.58844	0.388444	20.2222	19.6098	21.4347	18.0062	21.8516	24.7164	23.2702	26.4702	19.9573	26.8596	26.6089	20.7431	27.8702	21.1876
1.66992	0.325333	0.342222	0.312889	0.38311	0.329778	9.09778	9.5182	9.5591	8.1911	10.0658	13.0267	13.6409	14.4489	11.6053	15.2853	13.5449	12.3929	16.0684	12.5422	17.1404	13.8907	12.5324	16.4693	12.3787	17.2071	14.064	11.912	16.6373	12.4871	17.616	0.410667	0.344889	0.44622	0.58578	0.381333	20.2693	19.6622	21.4667	18.0373	21.9129	24.7573	23.3084	26.4907	19.9822	26.9502	26.6471	20.7662	27.8747	21.2053
1.67578	0.330667	0.355556	0.305778	0.39289	0.328	9.08622	9.5093	9.536	8.1742	10.0613	12.9982	13.6142	14.4276	11.5831	15.28	13.5102	12.3778	16.0258	12.5093	17.1422	13.8551	12.5209	16.4471	12.3511	17.1929	14.0258	11.8844	16.6178	12.448	17.6124	0.407111	0.343111	0.44	0.58667	0.393778	20.3058	19.7084	21.4711	18.0596	21.992	24.8107	23.3573	26.5111	20.0107	27.0347	26.6969	20.7964	27.9058	21.2204
1.68164	0.329778	0.354667	0.309333	0.38311	0.322667	9.07378	9.4844	9.5147	8.1511	10.056	12.9733	13.6027	14.3787	11.5538	15.2738	13.4951	12.3591	15.9813	12.4604	17.144	13.8373	12.4969	16.4142	12.3191	17.1733	13.9991	11.8596	16.5778	12.4204	17.6018	0.426667	0.344	0.44178	0.58489	0.395556	20.3653	19.776	21.4791	18.0916	22.0711	24.8391	23.4062	26.5378	20.0329	27.1102	26.7378	20.8489	27.9271	21.2338
1.6875	0.329778	0.366222	0.312	0.38489	0.325333	9.04622	9.4693	9.4987	8.1316	10.0373	12.9413	13.5742	14.3182	11.536	15.2542	13.4622	12.3316	15.936	12.432	17.1289	13.8178	12.4827	16.3698	12.2951	17.1742	13.9813	11.8311	16.5502	12.3822	17.6009	0.429333	0.348444	0.44711	0.58489	0.398222	20.4053	19.8204	21.5289	18.1084	22.1404	24.8809	23.464	26.5671	20.048	27.1876	26.7707	20.8916	27.9458	21.2436
1.69336	0.330667	0.365333	0.315556	0.38844	0.330667	9.01956	9.4569	9.4711	8.1164	10.0453	12.9262	13.5689	14.2862	11.5067	15.2373	13.4302	12.3209	15.9004	12.3893	17.1387	13.7964	12.4569	16.3191	12.2649	17.1707	13.9556	11.8071	16.5093	12.3538	17.5893	0.425778	0.348444	0.44711	0.60711	0.402667	20.4596	19.8809	21.5716	18.1395	22.2267	24.9244	23.4844	26.5947	20.0631	27.2516	26.8044	20.9351	27.9831	21.2427
1.69922	0.331556	0.359111	0.318222	0.39022	0.331556	8.98844	9.4436	9.448	8.0809	10.0267	12.896	13.5298	14.2524	11.4942	15.232	13.4151	12.2924	15.8658	12.3422	17.1324	13.7662	12.4311	16.2756	12.2373	17.144	13.9271	11.7964	16.4631	12.3147	17.5698	0.432889	0.347556	0.44356	0.60444	0.386667	20.5102	19.9271	21.6284	18.1716	22.3236	24.9529	23.5333	26.6151	20.0676	27.336	26.824	20.9636	27.9893	21.2765
1.70508	0.320889	0.357333	0.314667	0.39289	0.330667	8.97067	9.4187	9.4284	8.0596	9.99378	12.8773	13.5093	14.2169	11.472	15.2142	13.392	12.2658	15.8196	12.3138	17.1244	13.7307	12.3938	16.216	12.2116	17.1395	13.9022	11.7591	16.4151	12.2836	17.5413	0.425778	0.352889	0.44889	0.60089	0.397333	20.5458	19.9724	21.6809	18.1751	22.3973	24.9956	23.568	26.6356	20.0782	27.408	26.8773	20.9716	27.9973	21.2836
1.71094	0.328889	0.352889	0.320889	0.39111	0.334222	8.95822	9.3902	9.416	8.032	9.98933	12.8507	13.4702	14.1849	11.4533	15.216	13.3529	12.2364	15.7813	12.2818	17.1155	13.7111	12.3804	16.1716	12.1769	17.1298	13.8827	11.7253	16.3804	12.2436	17.536	0.436444	0.349333	0.45067	0.60267	0.401778	20.5893	20.016	21.7307	18.2053	22.4844	25.0489	23.6036	26.6791	20.1182	27.4871	26.9511	20.9956	27.9964	21.3076
1.7168	0.329778	0.36	0.324444	0.39644	0.328	8.94133	9.3707	9.3938	8.0018	9.98044	12.8284	13.4498	14.1387	11.4098	15.2036	13.3271	12.2098	15.7298	12.2436	17.1076	13.6773	12.368	16.128	12.1342	17.1316	13.8702	11.6996	16.352	12.2187	17.5369	0.435556	0.347556	0.45422	0.59111	0.391111	20.6498	20.0711	21.7716	18.224	22.5564	25.0827	23.6524	26.688	20.1253	27.5449	26.976	21.0356	28.0187	21.3058
1.72266	0.325333	0.354667	0.318222	0.384	0.328	8.93778	9.3404	9.3538	7.984	9.96178	12.8	13.4124	14.1093	11.3858	15.1947	13.2916	12.1787	15.6916	12.2133	17.0933	13.6507	12.3476	16.0907	12.1022	17.1004	13.8524	11.68	16.3182	12.1867	17.5236	0.448889	0.347556	0.46489	0.59378	0.402667	20.6978	20.1111	21.784	18.2373	22.6347	25.1209	23.6907	26.7271	20.1413	27.5973	27.0302	21.0773	28.048	21.3164
1.72852	0.325333	0.359111	0.326222	0.38489	0.333333	8.90489	9.3093	9.3244	7.9618	9.94933	12.7653	13.3813	14.0773	11.3449	15.1627	13.2596	12.1609	15.6533	12.1796	17.0818	13.6311	12.3289	16.0444	12.0631	17.0791	13.8364	11.6578	16.2889	12.1511	17.5173	0.454222	0.350222	0.472	0.59556	0.394667	20.7449	20.1529	21.8222	18.2729	22.6951	25.168	23.7147	26.7476	20.1582	27.664	27.056	21.1236	28.0738	21.3129
1.73438	0.331556	0.359111	0.328889	0.39378	0.336	8.89422	9.2649	9.2889	7.9262	9.92	12.7316	13.3484	14.0391	11.3138	15.1556	13.2453	12.1236	15.6133	12.1627	17.0773	13.6089	12.3031	16.0018	12.0462	17.0533	13.7947	11.6276	16.2622	12.1067	17.4996	0.442667	0.351111	0.46756	0.58756	0.399111	20.7938	20.1787	21.8658	18.296	22.7573	25.2151	23.7413	26.7724	20.1698	27.7396	27.1058	21.1511	28.1004	21.2933
1.74023	0.331556	0.36	0.324444	0.39022	0.330667	8.86489	9.2453	9.2631	7.904	9.91467	12.7173	13.3058	14.0151	11.2693	15.1244	13.2169	12.0951	15.5796	12.1156	17.0578	13.584	12.2693	15.9796	12.0338	17.0347	13.7787	11.5956	16.2231	12.0782	17.4862	0.462222	0.355556	0.46756	0.592	0.410667	20.84	20.1973	21.9209	18.3289	22.8178	25.2516	23.7547	26.8071	20.1813	27.8222	27.1351	21.1609	28.1031	21.3102
1.74609	0.328	0.368889	0.326222	0.39911	0.339556	8.82667	9.2222	9.224	7.8836	9.89067	12.6933	13.2471	13.9867	11.2284	15.1156	13.2	12.0596	15.5369	12.0613	17.0551	13.552	12.2409	15.9333	11.992	17.0115	13.728	11.5804	16.1662	12.0507	17.472	0.451556	0.355556	0.48178	0.60711	0.408889	20.8951	20.216	21.9591	18.336	22.8862	25.288	23.7458	26.8516	20.1858	27.9147	27.1831	21.1618	28.1102	21.3227
1.75195	0.332444	0.361778	0.324444	0.40178	0.334222	8.81956	9.1929	9.2	7.8631	9.88178	12.6827	13.2027	13.9351	11.1911	15.1076	13.1724	12.0347	15.5013	12.0213	17.0445	13.5298	12.2151	15.9058	11.9538	17.016	13.7182	11.5289	16.1031	12.0196	17.4427	0.465778	0.349333	0.48533	0.61867	0.407111	20.9324	20.2613	22.0044	18.3458	22.9511	25.3342	23.7422	26.8676	20.2107	27.9964	27.2311	21.1627	28.1164	21.3244
1.75781	0.330667	0.364444	0.323556	0.39644	0.337778	8.79378	9.1618	9.1778	7.8364	9.87822	12.6649	13.1538	13.8827	11.1653	15.1084	13.1618	11.9867	15.4596	11.9751	17.0364	13.5013	12.1902	15.8747	11.9182	16.9982	13.6978	11.5013	16.0702	11.9858	17.4098	0.444444	0.350222	0.47733	0.608	0.408889	20.9964	20.2862	22.0169	18.368	23.0249	25.3893	23.7333	26.8613	20.2116	28.0702	27.2569	21.168	28.1209	21.3449
1.76367	0.331556	0.363556	0.338667	0.39467	0.329778	8.76978	9.1369	9.1564	7.8142	9.87644	12.6418	13.1182	13.8347	11.1422	15.1031	13.1289	11.9538	15.4231	11.9404	17.0311	13.4844	12.16	15.8498	11.8738	16.9991	13.6604	11.4711	16.0231	11.9511	17.384	0.459556	0.354667	0.48267	0.61067	0.410667	21.0462	20.3564	22.0578	18.3742	23.1022	25.4284	23.7698	26.8649	20.2196	28.152	27.2898	21.2062	28.1396	21.3591
1.76953	0.344	0.359111	0.331556	0.4	0.333333	8.74222	9.1173	9.1342	7.7849	9.87022	12.6151	13.1164	13.7929	11.1182	15.0942	13.1129	11.944	15.3796	11.8996	17.008	13.4542	12.1236	15.8151	11.8436	16.9778	13.6347	11.4667	15.9876	11.9236	17.3564	0.460444	0.353778	0.48089	0.61689	0.413333	21.0862	20.416	22.0969	18.3858	23.1849	25.4862	23.8382	26.872	20.2187	28.2151	27.3173	21.2471	28.1627	21.3716
1.77539	0.346667	0.357333	0.333333	0.39378	0.328889	8.728	9.1129	9.104	7.7636	9.85067	12.5938	13.1049	13.7502	11.0889	15.0889	13.0791	11.9467	15.3289	11.8649	17.0027	13.4284	12.0907	15.7796	11.8107	16.9458	13.6062	11.4658	15.952	11.8756	17.3191	0.457778	0.352889	0.47556	0.62667	0.408889	21.1324	20.4933	22.1458	18.408	23.2587	25.5147	23.9227	26.8907	20.2311	28.2809	27.3778	21.296	28.1804	21.3733
1.78125	0.339556	0.366222	0.335111	0.39822	0.340444	8.712	9.104	9.0756	7.7351	9.84444	12.5751	13.1138	13.7156	11.0542	15.0542	13.0542	11.9404	15.2862	11.8347	16.9876	13.4098	12.0747	15.7413	11.7618	16.928	13.5902	11.4578	15.9031	11.8284	17.2924	0.464	0.355556	0.48533	0.62756	0.422222	21.1893	20.5671	22.1707	18.4453	23.3387	25.5342	24.0071	26.9084	20.256	28.344	27.4027	21.3538	28.1964	21.3778
1.78711	0.335111	0.359111	0.330667	0.39644	0.337778	8.69156	9.1013	9.0649	7.7182	9.824	12.5564	13.0969	13.6738	11.024	15.0391	13.0142	11.9396	15.2524	11.7867	16.9671	13.3849	12.0587	15.6916	11.7244	16.9022	13.5689	11.4507	15.864	11.7982	17.2693	0.460444	0.356444	0.48444	0.63822	0.425778	21.2258	20.6462	22.2116	18.4542	23.4124	25.5556	24.0649	26.9484	20.264	28.4116	27.4489	21.3973	28.2027	21.3867
1.79297	0.335111	0.356444	0.328889	0.40267	0.338667	8.69156	9.0853	9.032	7.696	9.81689	12.5156	13.0729	13.6498	10.9929	15.024	12.9911	11.9378	15.2	11.7707	16.9458	13.3636	12.0498	15.648	11.6853	16.8711	13.5476	11.4293	15.8178	11.7778	17.232	0.462222	0.352	0.50222	0.64267	0.423111	21.2551	20.6996	22.2293	18.4587	23.4898	25.5929	24.1129	26.9627	20.2693	28.488	27.4738	21.4551	28.2	21.3867
1.79883	0.335111	0.356444	0.329778	0.39911	0.339556	8.672	9.0578	9.008	7.672	9.81778	12.4693	13.0489	13.6036	10.96	15.0071	12.9618	11.9244	15.1751	11.7351	16.9316	13.3333	12.0347	15.6116	11.6391	16.8356	13.5218	11.4062	15.7644	11.7404	17.208	0.464	0.369778	0.49511	0.65333	0.419556	21.312	20.7591	22.2364	18.4791	23.5396	25.6213	24.1458	26.9724	20.2613	28.5582	27.5022	21.5049	28.1973	21.4044
1.80469	0.339556	0.36	0.328	0.39467	0.336	8.65333	9.0436	8.9778	7.6311	9.78044	12.4551	13.0267	13.5618	10.9218	14.9778	12.928	11.9049	15.1342	11.6933	16.8924	13.312	12.0222	15.5716	11.608	16.8187	13.5058	11.3804	15.712	11.7013	17.1725	0.464889	0.372444	0.49956	0.65778	0.420444	21.3467	20.8044	22.272	18.5156	23.6107	25.6684	24.1831	26.9929	20.2613	28.6222	27.5138	21.5342	28.1929	21.4107
1.81055	0.341333	0.361778	0.330667	0.40089	0.342222	8.61956	9.0116	8.9333	7.6169	9.752	12.4284	13.0027	13.528	10.8773	14.9644	12.8871	11.8827	15.088	11.6649	16.9004	13.2747	12.0089	15.5173	11.5849	16.7858	13.4764	11.3769	15.6676	11.6587	17.144	0.474667	0.363556	0.49867	0.66756	0.419556	21.3964	20.8711	22.3164	18.5404	23.6738	25.7182	24.2338	27.0116	20.2596	28.6764	27.5413	21.5787	28.192	21.3964
1.81641	0.351111	0.365333	0.339556	0.40356	0.338667	8.58667	8.9982	8.8996	7.5884	9.72267	12.4036	12.9742	13.4844	10.8462	14.9413	12.8524	11.8667	15.0382	11.6178	16.8782	13.2613	11.9787	15.4827	11.5582	16.7573	13.4427	11.3404	15.6329	11.6196	17.1209	0.483556	0.363556	0.49422	0.66044	0.425778	21.4311	20.9156	22.3298	18.5502	23.7387	25.7396	24.2764	27.0196	20.2533	28.7307	27.5733	21.5991	28.1982	21.3876
1.82227	0.339556	0.368	0.336	0.4	0.337778	8.56889	8.9724	8.8747	7.5573	9.71289	12.3876	12.9467	13.4364	10.7982	14.9147	12.8151	11.8516	14.9938	11.5751	16.8649	13.2284	11.9573	15.44	11.5262	16.7209	13.4302	11.3209	15.5787	11.5947	17.104	0.485333	0.366222	0.496	0.664	0.436444	21.4836	20.968	22.3627	18.5769	23.8222	25.7653	24.3244	27.0302	20.2551	28.7769	27.5911	21.6231	28.1964	21.392
1.82812	0.342222	0.367111	0.338667	0.40356	0.331556	8.53867	8.9476	8.8249	7.5351	9.69511	12.3582	12.9102	13.4018	10.7644	14.888	12.8089	11.824	14.9333	11.5209	16.8515	13.2044	11.9351	15.3964	11.4933	16.6942	13.3982	11.3138	15.5404	11.5538	17.0604	0.481778	0.364444	0.504	0.66578	0.425778	21.5413	21.024	22.3689	18.5787	23.8836	25.8036	24.3582	27.0649	20.2596	28.8444	27.6142	21.6622	28.2124	21.3858
1.83398	0.344889	0.357333	0.329778	0.41511	0.336	8.51378	8.9262	8.7902	7.4978	9.67289	12.3138	12.8827	13.36	10.7404	14.8436	12.7787	11.8062	14.9049	11.4916	16.8364	13.1662	11.9102	15.3653	11.4436	16.6631	13.3813	11.2862	15.4969	11.544	17.0187	0.492444	0.368	0.51111	0.68267	0.434667	21.5947	21.0782	22.3742	18.584	23.952	25.8364	24.4116	27.0738	20.2569	28.8889	27.6293	21.688	28.216	21.3876
1.83984	0.353778	0.356444	0.336889	0.40444	0.336	8.51111	8.9093	8.7484	7.4747	9.65244	12.28	12.8516	13.3333	10.704	14.8053	12.7316	11.7831	14.8658	11.4418	16.808	13.1484	11.8916	15.3058	11.4062	16.6436	13.344	11.2569	15.4533	11.4933	16.9831	0.489778	0.367111	0.50844	0.69067	0.437333	21.6356	21.1236	22.3538	18.5929	24.0142	25.872	24.4551	27.1013	20.2418	28.944	27.664	21.72	28.2107	21.3742
1.8457	0.340444	0.359111	0.338667	0.41244	0.338667	8.48444	8.8924	8.7156	7.4471	9.63467	12.2649	12.8151	13.3102	10.6658	14.7769	12.6898	11.7724	14.8187	11.4009	16.7876	13.1156	11.8587	15.2498	11.3582	16.616	13.3431	11.2302	15.4089	11.4409	16.9449	0.486222	0.376889	0.51644	0.68533	0.438222	21.6951	21.1689	22.3849	18.5956	24.056	25.9156	24.4969	27.1387	20.2444	29.0071	27.6889	21.7573	28.2231	21.368
1.85156	0.348444	0.364444	0.336889	0.40356	0.339556	8.47378	8.8693	8.7049	7.4293	9.62311	12.2373	12.8	13.2764	10.6302	14.7716	12.6533	11.7324	14.7751	11.36	16.7778	13.0942	11.832	15.2098	11.3236	16.5867	13.3067	11.2053	15.3627	11.4089	16.9236	0.492444	0.366222	0.51378	0.68356	0.432	21.7387	21.2204	22.448	18.6	24.1138	25.9547	24.5449	27.1529	20.2347	29.0507	27.7129	21.8	28.2329	21.3564
1.85742	0.341333	0.358222	0.334222	0.40267	0.342222	8.46756	8.8462	8.6836	7.392	9.6	12.232	12.7627	13.2293	10.5804	14.7404	12.6267	11.7084	14.744	11.3218	16.768	13.0658	11.8089	15.1556	11.2702	16.5493	13.28	11.1938	15.3244	11.3636	16.8853	0.506667	0.373333	0.52356	0.70133	0.437333	21.7911	21.2676	22.4933	18.6133	24.1716	25.9876	24.56	27.144	20.2276	29.0942	27.7476	21.832	28.2498	21.328
1.86328	0.344889	0.377778	0.335111	0.40356	0.340444	8.45244	8.824	8.6658	7.3751	9.58667	12.208	12.7413	13.1929	10.5484	14.7209	12.5893	11.6818	14.7191	11.272	16.7378	13.0462	11.7867	15.1093	11.2373	16.5156	13.2507	11.1724	15.3013	11.32	16.8524	0.505778	0.362667	0.52178	0.70222	0.442667	21.824	21.3093	22.5431	18.616	24.2204	26.0098	24.6116	27.1653	20.2356	29.1396	27.7573	21.8622	28.2604	21.3138
1.86914	0.345778	0.369778	0.333333	0.39733	0.344	8.432	8.8124	8.6453	7.3413	9.56	12.1813	12.7191	13.1218	10.5156	14.6924	12.5538	11.6587	14.6764	11.2276	16.696	13.0036	11.7671	15.0693	11.2027	16.4667	13.2142	11.144	15.2533	11.2889	16.8044	0.516444	0.377778	0.53422	0.70133	0.435556	21.8844	21.3653	22.5831	18.6124	24.2729	26.0498	24.6524	27.1804	20.2418	29.184	27.7867	21.8871	28.2889	21.288
1.875	0.355556	0.376	0.332444	0.40889	0.345778	8.40178	8.7991	8.6178	7.3049	9.552	12.1547	12.7022	13.0667	10.4773	14.6711	12.5067	11.6418	14.64	11.1973	16.6462	12.9671	11.7644	15.0311	11.1582	16.4356	13.1813	11.1227	15.1982	11.2649	16.7627	0.52	0.373333	0.53333	0.70933	0.452444	21.9396	21.4231	22.6178	18.6151	24.3218	26.0907	24.6898	27.1751	20.2284	29.2284	27.816	21.9298	28.2782	21.2613
1.88086	0.350222	0.364444	0.341333	0.40178	0.341333	8.38133	8.7698	8.5813	7.2818	9.52356	12.1324	12.6827	13.0249	10.4516	14.6364	12.4729	11.6133	14.5902	11.1591	16.6044	12.9236	11.7547	14.9973	11.1191	16.3858	13.1751	11.1013	15.1724	11.2222	16.7102	0.520889	0.371556	0.52533	0.70756	0.454222	21.9876	21.4533	22.6356	18.6178	24.3751	26.1102	24.7289	27.1867	20.2169	29.2916	27.8347	21.9538	28.2987	21.2311
1.88672	0.352	0.368889	0.349333	0.39644	0.342222	8.35467	8.7413	8.5547	7.2578	9.51467	12.0898	12.6222	12.9849	10.4142	14.6071	12.4364	11.584	14.552	11.1244	16.568	12.8871	11.7173	14.9573	11.0791	16.336	13.1422	11.0596	15.1209	11.1627	16.6738	0.503111	0.367111	0.54044	0.71733	0.453333	22.0533	21.5067	22.6578	18.6098	24.4453	26.1147	24.7716	27.1947	20.1973	29.3333	27.8649	21.984	28.2987	21.224
1.89258	0.348444	0.368	0.339556	0.40533	0.344	8.33867	8.7111	8.5289	7.2427	9.48267	12.0587	12.6089	12.9556	10.3689	14.5716	12.4196	11.5671	14.5147	11.0844	16.5333	12.8489	11.6924	14.9102	11.0462	16.3022	13.1218	11.0364	15.0827	11.1324	16.6409	0.518222	0.361778	0.55378	0.72	0.463111	22.0933	21.5547	22.672	18.6018	24.4871	26.1298	24.824	27.2089	20.1929	29.3689	27.8924	22.0107	28.3004	21.2062
1.89844	0.345778	0.363556	0.341333	0.40444	0.337778	8.31556	8.7084	8.5049	7.2249	9.46133	12.0231	12.56	12.9227	10.328	14.528	12.3947	11.5556	14.4773	11.0596	16.5111	12.8249	11.6773	14.8622	11.0231	16.2738	13.0907	11.0178	15.0569	11.1013	16.6	0.520889	0.369778	0.55378	0.72711	0.453333	22.1422	21.5902	22.7191	18.6142	24.5271	26.1618	24.8684	27.2196	20.1698	29.3876	27.8969	22.0507	28.3431	21.2027
1.9043	0.342222	0.362667	0.340444	0.40444	0.344889	8.29333	8.68	8.4818	7.1956	9.43467	11.9787	12.5271	12.8996	10.28	14.504	12.3556	11.5387	14.4409	11.0089	16.4951	12.8142	11.6667	14.8098	10.9787	16.2382	13.0622	10.9982	15.0089	11.0551	16.5467	0.517333	0.372444	0.55822	0.72622	0.460444	22.1742	21.6418	22.7591	18.6169	24.5653	26.1973	24.9004	27.2382	20.1298	29.4142	27.9262	22.0853	28.3644	21.2098
1.91016	0.341333	0.368	0.344889	0.40178	0.336	8.26222	8.6649	8.4542	7.1867	9.41244	11.9431	12.5191	12.8649	10.2578	14.4756	12.328	11.5102	14.4098	10.9724	16.464	12.7804	11.6471	14.7804	10.944	16.1973	13.0329	10.9724	14.9502	11.0187	16.5058	0.512	0.373333	0.55911	0.736	0.462222	22.1947	21.6978	22.8062	18.6311	24.6027	26.2249	24.9404	27.2338	20.1173	29.4507	27.9298	22.1227	28.3893	21.2036
1.91602	0.353778	0.368889	0.342222	0.41511	0.345778	8.24711	8.6498	8.4267	7.1538	9.392	11.8951	12.4827	12.8178	10.2178	14.4578	12.2996	11.4871	14.3822	10.9458	16.424	12.7413	11.6142	14.7396	10.9129	16.1485	12.9964	10.9502	14.9182	10.9822	16.4631	0.527111	0.378667	0.56	0.73511	0.464889	22.2364	21.7564	22.8364	18.6418	24.6498	26.2382	24.9787	27.2338	20.096	29.4756	27.9573	22.1485	28.416	21.2089
1.92188	0.350222	0.357333	0.339556	0.40889	0.346667	8.21156	8.6196	8.3902	7.1271	9.37067	11.8747	12.4631	12.7813	10.1884	14.4231	12.2747	11.4604	14.3387	10.9102	16.4018	12.7156	11.5929	14.7093	10.8693	16.12	12.9742	10.9289	14.8729	10.928	16.424	0.528	0.378667	0.55556	0.75289	0.472	22.2729	21.7956	22.8622	18.6516	24.704	26.2507	25.0187	27.2498	20.0827	29.5316	27.9884	22.1796	28.4347	21.2196
1.92773	0.358222	0.363556	0.341333	0.4	0.338667	8.192	8.6	8.3707	7.1013	9.35556	11.84	12.4498	12.7378	10.1698	14.3876	12.2373	11.4382	14.2827	10.8862	16.3556	12.6818	11.552	14.6631	10.824	16.0756	12.9369	10.9058	14.8347	10.8791	16.3742	0.527111	0.374222	0.576	0.75289	0.469333	22.3173	21.8356	22.8684	18.6498	24.7582	26.2809	25.0489	27.288	20.0667	29.5564	28.0231	22.1929	28.4436	21.2302
1.93359	0.352	0.368	0.348444	0.40711	0.340444	8.17689	8.5742	8.3289	7.0764	9.31911	11.8151	12.4213	12.7013	10.1404	14.336	12.2098	11.4169	14.2436	10.8693	16.2987	12.6471	11.5111	14.6213	10.7787	16.0142	12.9129	10.8782	14.8018	10.8347	16.3307	0.542222	0.360889	0.57244	0.76622	0.463111	22.3609	21.9084	22.9049	18.6587	24.7982	26.3253	25.0924	27.3076	20.0445	29.5742	28.0356	22.2089	28.456	21.2267
1.93945	0.344	0.370667	0.343111	0.40444	0.338667	8.15467	8.5662	8.3058	7.0542	9.28889	11.7769	12.3929	12.6604	10.1156	14.2969	12.1804	11.3778	14.2071	10.8524	16.2765	12.6204	11.4747	14.5689	10.7458	15.9618	12.8702	10.8498	14.7511	10.8044	16.2809	0.540444	0.368	0.57511	0.76267	0.465778	22.408	21.9644	22.936	18.6933	24.8391	26.3644	25.1378	27.3298	20.0409	29.6116	28.0613	22.2311	28.4827	21.2249
1.94531	0.346667	0.369778	0.343111	0.40889	0.334222	8.128	8.5369	8.3022	7.0133	9.26844	11.7529	12.3618	12.6187	10.0978	14.2569	12.1547	11.3502	14.1618	10.8391	16.2364	12.6044	11.464	14.5316	10.7058	15.9218	12.8427	10.8258	14.696	10.7476	16.2169	0.534222	0.381333	0.56889	0.77867	0.460444	22.44	22.0107	22.9733	18.6827	24.8871	26.3964	25.1973	27.3173	20.0302	29.6267	28.1031	22.2684	28.4836	21.2382
1.95117	0.354667	0.375111	0.343111	0.39911	0.338667	8.09689	8.5244	8.2729	7.0044	9.22489	11.7244	12.3324	12.5964	10.0684	14.2098	12.1218	11.3253	14.1289	10.8107	16.1973	12.568	11.4489	14.5093	10.6773	15.8684	12.8124	10.8187	14.6604	10.7147	16.1849	0.536889	0.379556	0.57333	0.77422	0.473778	22.48	22.0649	22.9929	18.7067	24.9244	26.4356	25.2427	27.3004	20.0222	29.6391	28.1289	22.3129	28.4747	21.2489
1.95703	0.353778	0.372444	0.336889	0.40178	0.339556	8.07022	8.4969	8.2462	6.9804	9.192	11.7093	12.2978	12.552	10.0311	14.1716	12.0969	11.3049	14.0791	10.7813	16.1609	12.5191	11.424	14.4649	10.6409	15.8196	12.7724	10.7982	14.6196	10.6729	16.1324	0.538667	0.384889	0.58133	0.78844	0.480889	22.5156	22.1227	23.016	18.7156	24.9573	26.4702	25.2764	27.312	20.0249	29.6516	28.1573	22.3298	28.4818	21.256
1.96289	0.351111	0.366222	0.347556	0.39822	0.346667	8.05156	8.4889	8.2178	6.9609	9.17422	11.6898	12.2693	12.5182	10.0018	14.1307	12.0711	11.2756	14.0524	10.7564	16.1173	12.504	11.3973	14.4169	10.5929	15.7849	12.7449	10.7796	14.568	10.6311	16.0942	0.544889	0.382222	0.57422	0.77156	0.485333	22.5582	22.1636	23.0489	18.7253	24.9929	26.5004	25.2969	27.3271	20.0356	29.6862	28.1769	22.3404	28.488	21.264
1.96875	0.345778	0.371556	0.340444	0.40267	0.334222	8.03822	8.4693	8.192	6.9413	9.16	11.6711	12.2542	12.4791	9.9964	14.0827	12.0436	11.2311	14.0151	10.7164	16.0667	12.4782	11.3618	14.3822	10.5556	15.7271	12.7209	10.7493	14.5324	10.5964	16.0427	0.551111	0.373333	0.57956	0.78044	0.474667	22.5929	22.2151	23.0551	18.72	25.0196	26.5387	25.3324	27.3404	20.0569	29.6738	28.2169	22.3671	28.4898	21.2711
1.97461	0.36	0.383111	0.347556	0.40622	0.337778	8.01333	8.4382	8.1671	6.9164	9.12533	11.6489	12.2204	12.4409	9.96	14.0329	12.0151	11.2018	13.9769	10.7022	16.024	12.4471	11.3298	14.3298	10.5111	15.6889	12.6996	10.7076	14.4853	10.5591	15.9849	0.563556	0.375111	0.57867	0.77956	0.492444	22.6516	22.2524	23.0818	18.744	25.0373	26.5742	25.352	27.344	20.072	29.7067	28.224	22.3787	28.5209	21.2747
1.98047	0.358222	0.377778	0.352	0.41156	0.347556	7.98667	8.4258	8.136	6.8924	9.09156	11.6231	12.2053	12.3991	9.9396	13.9742	11.9716	11.1609	13.9413	10.6782	15.9902	12.4098	11.3076	14.2996	10.4773	15.6391	12.68	10.6747	14.4507	10.5191	15.9289	0.557333	0.371556	0.58311	0.77511	0.483556	22.6996	22.2978	23.096	18.7582	25.0676	26.6044	25.3938	27.3769	20.0827	29.7227	28.264	22.3956	28.5369	21.2853
1.98633	0.349333	0.367111	0.344889	0.40889	0.344889	7.97333	8.4018	8.1049	6.8702	9.07467	11.6071	12.1929	12.368	9.9209	13.9404	11.9413	11.1582	13.9262	10.6649	15.944	12.3902	11.2871	14.2587	10.4418	15.5964	12.6498	10.6436	14.4	10.4836	15.8827	0.570667	0.375111	0.58311	0.78311	0.489778	22.7387	22.3422	23.1244	18.8	25.0951	26.6409	25.4258	27.3929	20.08	29.744	28.288	22.4133	28.5573	21.312
1.99219	0.360889	0.362667	0.349333	0.40978	0.350222	7.95467	8.3858	8.0827	6.8578	9.05244	11.5742	12.1591	12.3378	9.8836	13.8862	11.8996	11.1307	13.8747	10.6436	15.912	12.3573	11.2542	14.2142	10.416	15.5458	12.6116	10.6373	14.3627	10.4631	15.8213	0.566222	0.373333	0.58489	0.78844	0.494222	22.7858	22.3964	23.1493	18.7973	25.112	26.6649	25.4916	27.3973	20.0764	29.7636	28.296	22.4365	28.5804	21.3289
1.99805	0.346667	0.373333	0.340444	0.40978	0.343111	7.94222	8.368	8.0436	6.8453	9.032	11.5413	12.1564	12.3013	9.8871	13.848	11.8578	11.12	13.8516	10.6142	15.8551	12.3289	11.2409	14.1689	10.3822	15.496	12.5644	10.6009	14.312	10.4284	15.7804	0.574222	0.368889	0.58578	0.78222	0.494222	22.8311	22.4498	23.1849	18.8222	25.1591	26.6951	25.536	27.4329	20.0889	29.7636	28.2969	22.456	28.5911	21.3467
2.00391	0.356444	0.363556	0.344	0.40533	0.345778	7.91111	8.3573	8.0151	6.8169	8.99378	11.5102	12.1298	12.2907	9.8596	13.824	11.832	11.1031	13.8418	10.5804	15.824	12.3031	11.2116	14.1156	10.3556	15.4409	12.5244	10.5707	14.2684	10.3787	15.736	0.563556	0.374222	0.57956	0.79022	0.492444	22.8667	22.5067	23.2044	18.8267	25.1991	26.7396	25.5964	27.4613	20.1049	29.7751	28.2969	22.4658	28.6187	21.3591
2.00977	0.351111	0.376889	0.350222	0.40533	0.345778	7.89333	8.3271	7.9947	6.784	8.95911	11.4907	12.0951	12.2791	9.8391	13.7822	11.7947	11.0676	13.816	10.5538	15.7493	12.2622	11.1742	14.056	10.3182	15.3911	12.488	10.5467	14.2356	10.3413	15.6978	0.56	0.375111	0.58489	0.80178	0.490667	22.8853	22.56	23.2444	18.8356	25.2231	26.7671	25.6169	27.4996	20.1058	29.7911	28.2969	22.4844	28.6507	21.3547
2.01562	0.348444	0.376889	0.347556	0.40622	0.341333	7.86933	8.3084	7.9618	6.7511	8.92889	11.4596	12.072	12.2516	9.8133	13.7333	11.7751	11.0356	13.7893	10.5129	15.7084	12.2258	11.16	14.0169	10.2907	15.3529	12.4684	10.5067	14.2027	10.2924	15.6516	0.568	0.378667	0.58311	0.80622	0.497778	22.912	22.5982	23.2596	18.8471	25.2542	26.7956	25.6507	27.5458	20.1067	29.7982	28.2916	22.5004	28.6827	21.3387
2.02148	0.344	0.369778	0.348444	0.40267	0.342222	7.84267	8.2853	7.9396	6.7369	8.90578	11.4427	12.0364	12.232	9.7973	13.6907	11.7378	11.0133	13.7671	10.4791	15.6596	12.1982	11.1253	13.9698	10.2409	15.3004	12.4311	10.4933	14.1982	10.2489	15.6124	0.578667	0.379556	0.58489	0.81244	0.505778	22.9502	22.6427	23.272	18.8596	25.3004	26.8098	25.6649	27.5787	20.1058	29.8044	28.2942	22.5218	28.688	21.3058
2.02734	0.352	0.376889	0.347556	0.40889	0.345778	7.82844	8.2684	7.9191	6.7102	8.88356	11.4124	11.992	12.2178	9.768	13.6356	11.6987	10.9849	13.7333	10.4498	15.616	12.1644	11.0933	13.9262	10.2133	15.2542	12.4027	10.4782	14.1644	10.2249	15.5564	0.583111	0.368889	0.58222	0.81333	0.504	22.9867	22.6924	23.304	18.872	25.3316	26.8302	25.7084	27.6196	20.0862	29.8027	28.2924	22.5396	28.7004	21.2871
2.0332	0.352889	0.368889	0.347556	0.40089	0.344	7.80356	8.2649	7.9031	6.6729	8.86578	11.3787	11.9751	12.1813	9.7404	13.5884	11.6729	10.9609	13.696	10.4018	15.5822	12.1298	11.0782	13.8604	10.1724	15.1929	12.3609	10.4622	14.1378	10.1929	15.5084	0.577778	0.374222	0.57689	0.824	0.504	23.0427	22.7262	23.3271	18.8622	25.3707	26.856	25.7404	27.6462	20.0711	29.7884	28.2933	22.5698	28.7316	21.256
2.03906	0.355556	0.378667	0.355556	0.41067	0.346667	7.78311	8.2364	7.88	6.6551	8.84533	11.3573	11.936	12.152	9.7067	13.5458	11.6258	10.928	13.6702	10.3698	15.5253	12.1058	11.0542	13.8356	10.136	15.16	12.3351	10.4293	14.1111	10.176	15.4524	0.582222	0.369778	0.576	0.82133	0.502222	23.08	22.776	23.3573	18.8622	25.4	26.8862	25.7849	27.6916	20.0516	29.7938	28.2924	22.5796	28.7618	21.2409
2.04492	0.352889	0.375111	0.360889	0.40444	0.343111	7.768	8.2142	7.8507	6.6329	8.81778	11.312	11.8978	12.1298	9.6924	13.4987	11.584	10.9049	13.6418	10.328	15.4702	12.0738	11.0169	13.792	10.0907	15.0969	12.2969	10.4044	14.0853	10.1404	15.4009	0.592	0.377778	0.57333	0.82933	0.500444	23.0969	22.8187	23.3902	18.8427	25.4178	26.9182	25.8231	27.7067	20.0338	29.7884	28.2729	22.5831	28.7778	21.2196
2.05078	0.353778	0.371556	0.343111	0.40267	0.349333	7.74756	8.1956	7.8258	6.6187	8.76978	11.2818	11.8569	12.096	9.6604	13.4338	11.5413	10.8729	13.608	10.2987	15.424	12.0453	10.9787	13.7716	10.0498	15.0569	12.2791	10.3636	14.04	10.1031	15.3529	0.588444	0.377778	0.58133	0.83111	0.503111	23.1431	22.8676	23.424	18.8507	25.4436	26.9351	25.8684	27.7618	19.9973	29.7876	28.2702	22.6151	28.8018	21.192
2.05664	0.345778	0.372444	0.350222	0.40267	0.352889	7.72889	8.1662	7.8036	6.6018	8.72444	11.2533	11.8231	12.0711	9.6284	13.3964	11.4853	10.856	13.5884	10.2711	15.36	12.0107	10.9636	13.7493	10.008	15.0027	12.2489	10.3369	14.0151	10.0613	15.296	0.592889	0.371556	0.57156	0.84444	0.494222	23.1787	22.9004	23.4382	18.8684	25.4578	26.9493	25.8747	27.7858	19.9689	29.8036	28.248	22.6222	28.8062	21.1395
2.0625	0.360889	0.368	0.344889	0.40089	0.347556	7.70933	8.1458	7.7849	6.5813	8.70756	11.2178	11.7973	12.0498	9.6098	13.3342	11.448	10.8107	13.5484	10.24	15.3084	11.9787	10.9307	13.7191	9.9724	14.9413	12.232	10.3049	13.9769	10.0293	15.2444	0.593778	0.380444	0.57244	0.85511	0.502222	23.208	22.9431	23.4773	18.8933	25.4631	26.968	25.9067	27.8187	19.9342	29.8	28.2498	22.6347	28.84	21.1067
2.06836	0.355556	0.380444	0.354667	0.40622	0.343111	7.67911	8.136	7.768	6.5458	8.67822	11.192	11.76	12.0302	9.5796	13.3013	11.4036	10.7822	13.5227	10.2	15.2702	11.9467	10.9067	13.6889	9.9351	14.8898	12.1822	10.2916	13.9351	9.9947	15.1938	0.595556	0.377778	0.55911	0.86489	0.507556	23.2409	22.9876	23.5227	18.9067	25.4827	26.9831	25.944	27.8756	19.9076	29.7876	28.2169	22.6498	28.8578	21.0729
2.07422	0.350222	0.379556	0.351111	0.40622	0.346667	7.64	8.1004	7.7547	6.5369	8.63556	11.1653	11.7387	12.0044	9.5751	13.2658	11.3778	10.7511	13.4898	10.1751	15.2098	11.9191	10.8942	13.6507	9.9084	14.8347	12.1582	10.2604	13.904	9.9733	15.144	0.588444	0.382222	0.55022	0.86489	0.502222	23.2693	23.0133	23.5476	18.9102	25.5129	26.9831	25.9804	27.9111	19.8764	29.8009	28.1938	22.6551	28.88	21.0382
2.08008	0.352	0.380444	0.353778	0.40089	0.342222	7.61956	8.0853	7.7333	6.4996	8.59911	11.1262	11.7058	11.9822	9.5538	13.2222	11.3298	10.7333	13.4631	10.1342	15.1831	11.8818	10.8587	13.6267	9.8684	14.7769	12.1164	10.2356	13.8862	9.9564	15.0729	0.597333	0.383111	0.56	0.87556	0.508444	23.288	23.0533	23.5929	18.8853	25.5342	26.9698	25.9973	27.944	19.8498	29.8116	28.1973	22.6756	28.9004	21
2.08594	0.348444	0.388444	0.353778	0.39733	0.340444	7.58667	8.0498	7.7271	6.48	8.56889	11.0853	11.6853	11.9564	9.5369	13.1689	11.2836	10.7156	13.4382	10.0809	15.1262	11.8462	10.8293	13.608	9.8213	14.7404	12.0836	10.2124	13.8507	9.92	15.0267	0.595556	0.379556	0.56889	0.88444	0.505778	23.3227	23.0862	23.6302	18.8462	25.5502	26.9787	26.0338	27.9769	19.7938	29.8116	28.1893	22.6684	28.9271	20.9493
2.0918	0.342222	0.387556	0.360889	0.40533	0.348444	7.57956	8.0338	7.7164	6.4684	8.54133	11.0373	11.6578	11.9333	9.496	13.1129	11.2453	10.688	13.3947	10.0418	15.0773	11.8018	10.7982	13.5804	9.7831	14.6844	12.0596	10.168	13.7982	9.8702	14.9822	0.613333	0.387556	0.56356	0.89511	0.512	23.3511	23.1244	23.6773	18.8107	25.5716	26.968	26.0391	28.0036	19.7387	29.8133	28.1609	22.6667	28.9298	20.9138
2.09766	0.354667	0.371556	0.360889	0.41244	0.348444	7.55022	8.0053	7.7004	6.4356	8.51378	11.0027	11.6089	11.9004	9.4596	13.064	11.1858	10.656	13.3582	10.0053	15.0231	11.7458	10.7831	13.5298	9.7387	14.6258	12.0276	10.1449	13.7609	9.8391	14.9342	0.603556	0.384	0.576	0.92089	0.514667	23.3733	23.144	23.736	18.7867	25.5813	26.9698	26.0436	28.0427	19.6791	29.816	28.1502	22.6631	28.9369	20.8596
2.10352	0.355556	0.379556	0.352889	0.40622	0.350222	7.53244	7.9884	7.6844	6.3956	8.48978	10.9627	11.5742	11.8649	9.4258	13.016	11.1422	10.6302	13.2853	9.9742	14.9733	11.7191	10.7458	13.5004	9.6711	14.5947	12.0018	10.1271	13.7147	9.7893	14.8809	0.622222	0.393778	0.56622	0.92711	0.515556	23.4053	23.1724	23.7902	18.7529	25.6027	26.9751	26.0604	28.0756	19.6205	29.8196	28.1102	22.6729	28.9387	20.8036
2.10938	0.351111	0.382222	0.364444	0.40533	0.344889	7.50578	7.9742	7.6818	6.3813	8.45956	10.9236	11.5369	11.8249	9.3973	12.9769	11.0978	10.5991	13.2462	9.9458	14.9173	11.6951	10.7102	13.4533	9.608	14.5404	11.9716	10.0836	13.6969	9.7476	14.8187	0.597333	0.375111	0.58044	0.95111	0.512889	23.4071	23.1991	23.8471	18.7369	25.6151	26.9751	26.0809	28.1058	19.5813	29.8062	28.064	22.6738	28.9378	20.7893
2.11523	0.342222	0.393778	0.348444	0.39644	0.343111	7.47556	7.9396	7.6498	6.3476	8.41689	10.8916	11.4933	11.7867	9.384	12.9404	11.0533	10.5751	13.192	9.9102	14.8596	11.6436	10.6907	13.424	9.5698	14.4978	11.936	10.0578	13.6533	9.7209	14.7582	0.616889	0.369778	0.56356	0.96	0.524444	23.4293	23.2178	23.8996	18.7387	25.6311	26.9813	26.0987	28.1111	19.5253	29.7724	28.0231	22.6738	28.9289	20.7742
2.12109	0.355556	0.388444	0.356444	0.40711	0.344889	7.45067	7.928	7.6231	6.3182	8.37689	10.8524	11.4667	11.7484	9.3627	12.8871	10.9982	10.5396	13.1476	9.8764	14.8124	11.608	10.672	13.3982	9.5129	14.4471	11.9058	10.0276	13.6107	9.6818	14.6933	0.605333	0.371556	0.57689	0.98844	0.508444	23.4382	23.2409	23.9484	18.7378	25.6516	26.9813	26.1102	28.1191	19.528	29.7707	27.9929	22.6702	28.9111	20.7689
2.12695	0.352	0.376889	0.370667	0.39911	0.347556	7.42756	7.896	7.6044	6.3058	8.34667	10.8231	11.4311	11.7218	9.3413	12.8302	10.9644	10.5191	13.0844	9.8311	14.7547	11.568	10.6418	13.3636	9.4711	14.3609	11.8809	9.9991	13.5564	9.6507	14.6498	0.616	0.375111	0.57511	1.00267	0.528889	23.4596	23.2551	23.9991	18.76	25.6667	26.9822	26.1156	28.1164	19.5191	29.7511	27.9449	22.6684	28.8702	20.76
2.13281	0.347556	0.378667	0.359111	0.41067	0.339556	7.39556	7.8729	7.592	6.2916	8.31911	10.7876	11.3991	11.6809	9.336	12.7636	10.9129	10.4844	13.0462	9.7938	14.6996	11.5316	10.6071	13.3182	9.4276	14.312	11.8427	9.9591	13.5173	9.6178	14.5849	0.621333	0.366222	0.57511	1.01867	0.515556	23.4711	23.2702	24.0338	18.7493	25.6631	26.9778	26.1262	28.128	19.5191	29.7511	27.8907	22.6578	28.8133	20.7493
2.13867	0.352889	0.381333	0.358222	0.41067	0.347556	7.36711	7.8427	7.5707	6.2596	8.29067	10.7662	11.3636	11.6427	9.3049	12.7182	10.8596	10.4551	12.9849	9.7458	14.6311	11.4764	10.5733	13.2916	9.3902	14.24	11.7956	9.9493	13.4667	9.568	14.528	0.612444	0.370667	0.58844	1.04	0.523556	23.4773	23.2756	24.0844	18.7422	25.664	26.9636	26.1378	28.1316	19.5013	29.7262	27.8444	22.6498	28.7458	20.7147
2.14453	0.359111	0.376889	0.36	0.41689	0.338667	7.35111	7.8178	7.5493	6.2356	8.26044	10.7182	11.3253	11.5947	9.2631	12.6658	10.8196	10.4249	12.9129	9.7058	14.5804	11.4436	10.544	13.2498	9.3467	14.1893	11.752	9.9253	13.4133	9.5138	14.4711	0.624	0.369778	0.58578	1.056	0.523556	23.4933	23.2996	24.1253	18.7129	25.664	26.9413	26.1307	28.1422	19.4791	29.7164	27.7876	22.6471	28.6987	20.6773
2.15039	0.36	0.371556	0.369778	0.41867	0.338667	7.30578	7.7796	7.5671	6.2044	8.22311	10.6667	11.2809	11.5458	9.2364	12.6116	10.7653	10.392	12.8587	9.6498	14.5244	11.3849	10.5182	13.2231	9.3102	14.1369	11.7058	9.8764	13.352	9.4551	14.4196	0.623111	0.370667	0.59289	1.06311	0.526222	23.5093	23.3076	24.1529	18.68	25.6631	26.9013	26.144	28.12	19.4702	29.6871	27.7182	22.6471	28.6462	20.6516
2.15625	0.360889	0.369778	0.355556	0.41156	0.348444	7.26933	7.7493	7.5449	6.1671	8.19467	10.6231	11.2427	11.4933	9.1991	12.5671	10.7164	10.3733	12.7973	9.5991	14.4827	11.3404	10.4898	13.1911	9.2702	14.0898	11.6658	9.8329	13.2942	9.4062	14.3716	0.614222	0.386667	0.59644	1.06667	0.536889	23.5156	23.2836	24.2018	18.6551	25.6969	26.8951	26.1618	28.1022	19.4533	29.6844	27.6507	22.632	28.6098	20.6098
2.16211	0.360889	0.368	0.368889	0.40978	0.348444	7.23467	7.6933	7.528	6.1396	8.16622	10.5804	11.1929	11.4631	9.1511	12.5093	10.6667	10.3413	12.752	9.5449	14.4267	11.2844	10.4498	13.1458	9.2267	14.0267	11.6258	9.7813	13.2418	9.3822	14.3289	0.632889	0.374222	0.61778	1.08978	0.531556	23.5324	23.2249	24.2418	18.6151	25.7102	26.8533	26.1493	28.0844	19.4427	29.6622	27.5822	22.6098	28.5689	20.5644
2.16797	0.357333	0.371556	0.358222	0.40444	0.344	7.22044	7.6569	7.4978	6.1102	8.13244	10.5484	11.1324	11.4258	9.1156	12.4569	10.6009	10.2978	12.704	9.4898	14.3813	11.2516	10.4204	13.1102	9.1689	13.9787	11.5884	9.7271	13.1867	9.336	14.2898	0.633778	0.384	0.62222	1.11644	0.534222	23.5538	23.1724	24.2747	18.5778	25.7138	26.824	26.1004	28.0693	19.416	29.6498	27.504	22.5769	28.5227	20.5013
2.17383	0.352889	0.373333	0.363556	0.39733	0.351111	7.19111	7.6036	7.4684	6.0649	8.09067	10.5067	11.0676	11.3876	9.0738	12.4196	10.5422	10.2542	12.6382	9.4249	14.3316	11.2124	10.3698	13.0711	9.1244	13.9227	11.5476	9.6898	13.1227	9.2969	14.2196	0.64	0.363556	0.64089	1.12533	0.534222	23.5431	23.104	24.2969	18.5289	25.7164	26.8098	26.016	28.0373	19.3849	29.6231	27.4124	22.5218	28.4764	20.4444
2.17969	0.355556	0.387556	0.364444	0.40444	0.340444	7.16711	7.5707	7.4356	6.0311	8.06756	10.4702	10.9982	11.3289	9.04	12.3627	10.48	10.2071	12.5813	9.3609	14.2747	11.1769	10.3147	13.0071	9.0693	13.864	11.5004	9.6613	13.0667	9.2631	14.1689	0.64	0.368	0.63378	1.13778	0.522667	23.5298	23.1031	24.3093	18.4889	25.6969	26.7831	25.9227	28.0098	19.3502	29.5884	27.3093	22.4622	28.408	20.3884
2.18555	0.345778	0.381333	0.369778	0.40356	0.338667	7.13778	7.552	7.4204	5.9982	8.02844	10.4276	10.9342	11.2862	9	12.2987	10.424	10.1636	12.544	9.3013	14.2151	11.1298	10.2649	12.9733	9.0071	13.8053	11.4516	9.6462	12.9973	9.216	14.1093	0.631111	0.373333	0.64	1.16356	0.530667	23.5191	23.1236	24.3182	18.4453	25.6853	26.7689	25.8489	27.9769	19.3325	29.5662	27.1947	22.4365	28.3493	20.328
2.19141	0.352889	0.389333	0.376889	0.39467	0.338667	7.11467	7.5298	7.4116	5.9636	8.00089	10.3876	10.8969	11.208	8.9564	12.2453	10.3627	10.1236	12.4756	9.2418	14.144	11.0782	10.2329	12.92	8.9502	13.7449	11.4187	9.6364	12.9351	9.1831	14.0409	0.628444	0.382222	0.65778	1.17511	0.531556	23.5111	23.1671	24.3316	18.3991	25.6827	26.7476	25.824	27.9182	19.2871	29.5342	27.0667	22.4258	28.2676	20.2453
[truncated: 17 more columns]

## Sheet: Figure 3c
Ratio	FITC_Day0	FITC_Day1	FITC_Day2	FITC_Day3	FITC_Day4	FITC_Day5	TRITC_Day0	TRITC_Day1	TRITC_Day2	TRITC_Day3	TRITC_Day4	TRITC_Day5
n=1	1.08543	1.83346	1.57322	1.54633	1.52336	1.49892	1.12015	2.55284	1.93611	1.74649	1.78769	1.85545
n=2	0.93079	2.08275	1.75056	1.78354	1.76478	1.84006	1.27353	2.3563	1.86183	1.62642	1.42677	1.32862
n=3	1.4248	2.20772	1.86346	1.7806	1.74043	1.69483	1.39147	1.9082	1.77226	1.62624	1.51233	1.64662
n=4	1.33849	2.37516	1.92175	1.8812	1.92657	1.90455	1.97991	1.92549	1.6669	1.59921	1.56432	1.58643
n=5	1.08639	1.69432	1.41517	1.31714	1.35888	1.35098	1.33251	2.68372	2.18463	2.09789	1.89701	1.89541
Mean	1.17318	2.03868	1.70483	1.66176	1.6628	1.65787	1.41952	2.28531	1.88435	1.73925	1.63763	1.66251

## Sheet: Figure S1c
From top view	Without cap	With cap_User 1	With cap_User 2	With cap_User 3		From side view	Without cap	With cap_User 1	With cap_User 2	With cap_User 3
n=1	258.6	56.11	100	7.81		n=1	1387	379	171	308
n=2	386.5	244	357	79.1		n=2	826.73	107.54	365	458.4
n=3	114.61	97.9	170	165		n=3	1166	311	82	350.8
n=4	1524	218	152	206		n=4	1394	176	394	395
n=5	442.1	39.8	120	243		n=5	286.4	210	84	511
n=6	153.2	240	380	141		n=6	1801.9	233	171	283.1
n=7	924.9	120.4	51	181.9		n=7	1147.2	310	331	429.7
n=8	1721	84.4	394	307.1		n=8	299.3	336	378	414.2
n=9	305.4	296.7	353	213.8		n=9	1171	209.37	100	298.4
Mean	647.812	155.257	230.778	171.634		Mean	1053.28	252.434	230.667	383.178
